# Supplementary material for: Decreasing Wapl dosage partially corrects embryonic growth and brain transcriptome phenotypes in Nipbl+/− embryos
Source: Sci Adv. 2022 Nov 30;8(48):eadd4136. doi: 10.1126/sciadv.add4136 (PMC9710879; doi:10.1126/sciadv.add4136)
Supplement: Supplementary file 2 — Tables S1 to S21 [file sciadv.add4136_tables_s1_to_s21.zip]

Archive with 1 entries (1 files):
- sciadv.add4136_tables_s1_to_s21.xlsx
