# Supplementary material for: Decreasing Wapl dosage partially corrects embryonic growth and brain transcriptome phenotypes in Nipbl+/− embryos
Source: Sci Adv. 2022 Nov 30;8(48):eadd4136. doi: 10.1126/sciadv.add4136 (PMC9710879; doi:10.1126/sciadv.add4136)
Supplement: Supplementary file 2 — Tables S1 to S21 [file sciadv.add4136_tables_s1_to_s21.zip › sciadv.add4136_tables_s1_to_s21.xlsx]

## Sheet: Table S1
	Cross: Wapl D/+ x Wapl +/+
		Wapl +/+	Wapl D/+
	Observed	80	73
	Expected	76.5	76.5

## Sheet: Table S2
	Cross: Wapl D/+ x Wapl D/+
		Wapl +/+	Wapl D/+	Wapl D/D
	Observed	46	84	0
	Expected	32.5	65	32.5

## Sheet: Table S3
	Cross: Wapl D/+ x Wapl D/+
		Wapl +/+	Wapl D/+	Wapl D/D
	Observed	6	24	0
	Expected	7.5	15	7.5

## Sheet: Table S4
	Cross: Wapl D/+ x Wapl Flox/+
		Wapl D/Flox	Wapl D/+	Wapl +/Flox	Wapl +/+
	Observed	0	7	10	13
	Expected	7.5	7.5	7.5	7.5

## Sheet: Table S5
Cross 1: F08978 was euthanized at approximately 12:08 pm on 9/30/19
Embyro	Weight (g)	Genotype		Sex	Stra8-iCre
1	0.5177	Wapl +/+; Nipbl +/-		Female	yes
2	0.4882	Wapl +/+; Nipbl +/-		Male	no
3	0.7211	Wapl D/+; Nipbl +/+		Female	yes
4	0.4957	Wapl D/+; Nipbl +/-		Female	yes
5	0.7577	Wapl D/+; Nipbl +/+		Male	yes
6	0.7309	Wapl D/+; Nipbl +/+		Male	no
7	0.5475	Wapl D/+; Nipbl +/-		Male	no
8	0.7266	Wapl D/+; Nipbl +/+		Male	yes
Cross 1: F09233 was euthanized at approximately 12:04 pm on 10/5/19
Embyro	Weight (g)	Genotype		Sex	Stra8-iCre
1	0.7656	Wapl D/+; Nipbl +/-		Male	yes
2	1.0306	Wapl +/+; Nipbl +/+		Female	no
3	0.7588	Wapl D/+; Nipbl +/-		Male	yes
4	0.7878	Wapl D/+; Nipbl +/-		Male	no
5	1.008	Wapl +/+; Nipbl +/+		Female	yes
6	1.0549	Wapl +/+; Nipbl +/+		Male	yes
Cross 1: F08984 was euthanized at approximately 11:15 am on 11/3/19
Embyro	Weight (g)	Genotype		Sex	Stra8-iCre
1	0.7166	Wapl +/+; Nipbl +/-		Female	no
2	1.1731	Wapl D/+; Nipbl +/+		Male	yes
3	0.9317	Wapl D/+; Nipbl +/-		Male	no
4	1.0011	Wapl D/+; Nipbl +/flox		Male	no
5	1.103	Wapl +/+; Nipbl +/+		Female	yes
Cross 1: F09231 was euthanized at approximately 11:09 am on 11/5/19
Embyro	Weight (g)	Genotype		Sex	Stra8-iCre
1	0.7854	Wapl D/+; Nipbl +/+		Female	no
2	0.5742	Wapl D/+; Nipbl +/-		Female	no
3	0.8297	Wapl D/+; Nipbl +/+		Female	no
4	0.8978	Wapl D/+; Nipbl +/+		Male	yes
5	0.6108	Wapl D/+; Nipbl +/-		Male	no
Cross 1: F08980 was euthanized at approximately 11:57 am on 11/25/19
Embyro	Weight (g)	Genotype		Sex	Stra8-iCre
1	0.604	Wapl D/+; Nipbl +/-		Female	no
2	0.7526	Wapl +/+; Nipbl +/-		Male	yes
3	0.9345	Wapl D/+; Nipbl +/+		Male	yes
4	1.0814	Wapl +/+; Nipbl +/+		Female	yes
5	1.0472	Wapl +/+; Nipbl +/+		Female	yes
6	0.8369	Wapl D/+; Nipbl +/-		Female	yes
Cross 1: F09449 was euthanized at approximately 11:58 am on 12/11/19
Embyro	Weight (g)	Genotype		Sex	Stra8-iCre
1	0.7549	Wapl D/+; Nipbl +/flox		Female	yes
2	0.5902	Wapl +/+; Nipbl +/-		Female	no
3	0.5967	Wapl D/+; Nipbl +/-		Male	no
4	0.5953	Wapl D/+; Nipbl +/-		Male	no
Cross 2: F09689 was euthanized at approximately 11:56 am on 2/11/20
Embyro	Weight (g)	Genotype		Sex	Stra8-iCre
1	1.0615	Wapl +/D; Nipbl +/+		Female	no
2	1.1041	Wapl +/D; Nipbl +/+		Male	yes
3	1.0244	Wapl Flox/D; Nipbl +/+		Male	yes
4	0.746	Wapl Flox/D; Nipbl +/-		Male	yes
5	1.0761	Wapl +/+; Nipbl +/+		Female	no
6	0.7133	Wapl +/D; Nipbl +/-		Male	yes
7	1.0233	Wapl Flox/D; Nipbl +/+		Female	yes
Cross 2: F09769 was euthanized at approximately 11:53 am on 2/14/20
Embyro	Weight (g)	Genotype		Sex	Stra8-iCre
1	0.7514	Wapl Flox/D; Nipbl +/-		Female	yes
2	1.0014	Wapl Flox/D; Nipbl +/+		Female	no
3	0.9045	Wapl Flox/+; Nipbl +/+		Female	yes
4	0.937	Wapl +/+; Nipbl +/+		Female	no
5	0.726	Wapl Flox/+; Nipbl +/-		Male	yes
6	0.8531	Wapl Flox/+; Nipbl +/+		Female	no
Cross 2: F08994 was euthanized at approximately 11:33 am on 2/25/20
Embyro	Weight (g)	Genotype		Sex	Stra8-iCre
1	0.7244	Wapl Flox/+; Nipbl +/-		Female	no
2	1.0563	Wapl +/D; Nipbl +/+		Male	no
3	1.1408	Wapl Flox/D; Nipbl +/+		Female	yes
4	1.1534	Wapl +/D; Nipbl +/+		Male	yes
5	0.7321	Wapl +/D; Nipbl +/-		Female	yes
6	0.6203	Wapl +/+; Nipbl +/-		Male	no
Cross 2: F09489 was euthanized at approximately 12:34 pm on 2/25/20
Embyro	Weight (g)	Genotype		Sex	Stra8-iCre
1	0.9335	Wapl +/+; Nipbl +/+		Male	no
2	0.7086	Wapl +/D; Nipbl +/+		Female	no
3	0.5244	Wapl +/D; Nipbl +/-		Female	no
4	0.8439	Wapl Flox/+; Nipbl +/+		Female	yes
5	0.5868	Wapl Flox/D; Nipbl +/-		Female	yes
6	0.5969	Wapl +/D; Nipbl +/-		Male	yes
7	0.8662	Wapl Flox/D; Nipbl +/+		Male	no
Cross 2: F09767 was euthanized at approximately 11:58 am on 2/28/20
Embyro	Weight (g)	Genotype		Sex	Stra8-iCre
1	1.0139	Wapl +/D; Nipbl +/+		Female	no
2	1.0149	Wapl Flox/+; Nipbl +/+		Female	yes
3	0.9785	Wapl +/+; Nipbl +/+		Female	no
4	0.7411	Wapl Flox/+; Nipbl +/-		Male	yes
5	0.7846	Wapl Flox/D; Nipbl +/-		Male	yes
6	0.7582	Wapl Flox/D; Nipbl +/+		Male	yes
7	1.0506	Wapl Flox/D; Nipbl +/+		Female	yes
Cross 2: F09554 was euthanized at approximately 11:36 am on 2/29/20
Embyro	Weight (g)	Genotype		Sex	Stra8-iCre
1	0.583	Wapl +/D; Nipbl +/-		Male	no
2	0.8033	Wapl +/+; Nipbl +/+		Male	yes
3	0.5648	Wapl Flox/+; Nipbl +/-		Female	yes
4	0.6293	Wapl Flox/D; Nipbl +/-		Male	no
5	0.8254	Wapl Flox/D; Nipbl +/+		Male	no
6	0.7359	Wapl Flox/+; Nipbl +/+		Female	no
Cross 2: F09590 was euthanized at approximately 12:20 pm on 2/29/20
Embyro	Weight (g)	Genotype		Sex	Stra8-iCre
1	0.8346	Wapl +/D; Nipbl +/+		Female	yes
2	0.5509	Wapl Flox/D; Nipbl +/-		Male	yes
3	0.8258	Wapl Flox/+; Nipbl +/+		Male	no
4	0.7557	Wapl Flox/D; Nipbl +/+		Male	yes
5	0.83	Wapl +/D; Nipbl +/+		Male	yes
6	0.5836	Wapl +/D; Nipbl +/-		Male	yes
7	0.9219	Wapl +/+; Nipbl +/+		Female	yes
8	0.7835	Wapl Flox/D; Nipbl +/+		Female	yes
9	0.5624	Wapl +/D; Nipbl +/-		Female	yes
Cross 2: F08992 was euthanized at approximately 12:28 pm on 3/13/20
Embyro	Weight (g)	Genotype		Sex	Stra8-iCre
1	0.8593	Wapl Flox/D; Nipbl +/+		Female	yes
2	0.5404	Wapl +/+; Nipbl +/-		Female	no
3	0.9133	Wapl +/D; Nipbl +/+		male	no
4	0.9944	Wapl Flox/D; Nipbl +/+		Female	no
5	0.6779	Wapl +/D; Nipbl +/-		Female	no
6	0.7595	Wapl +/D; Nipbl +/-		Male	no
7	0.9382	Wapl +/+; Nipbl +/+		Female	yes
Cross 2: F09552 was euthanized at approximately 1:15 pm on 3/13/20
Embyro	Weight (g)	Genotype		Sex	Stra8-iCre
1	1.0455	Wapl Flox/D; Nipbl +/+		Female	no
2	0.8653	Wapl Flox/D; Nipbl +/-		Male	yes
3	0.9954	Wapl +/D; Nipbl +/+		Female	yes
4	0.9466	Wapl Flox/D; Nipbl +/+		Female	yes
5	0.4164	Wapl Flox/+; Nipbl +/-		Male	no
6	0.764	Wapl Flox/D; Nipbl +/-		Female	no

## Sheet: Table S6
Ensembl Transcript ID	Gene Symbol	baseMean	log2(Fold Change)	Fold Change	lfcSE	Test Statistic	pvalue	padj
ENSMUSG00000022141.7	Nipbl	1812.44	-0.878705	-1.83872	0.0639182	-13.7473	5.28406e-43	9.65186e-39
ENSMUSG00000046387.5	Pcdhb17	546.827	-1.10495	-2.15092	0.0826122	-13.3752	8.44371e-41	7.71164e-37
ENSMUSG00000073591.4	Pcdhb22	523.001	-0.843676	-1.79462	0.0787214	-10.7172	8.44809e-27	5.14376e-23
ENSMUSG00000046191.7	Pcdhb20	505.899	-0.825962	-1.77272	0.0808819	-10.2119	1.75306e-24	8.00536e-21
ENSMUSG00000036902.11	Neto2	4196.1	-0.541992	-1.45598	0.0534429	-10.1415	3.6142e-24	1.32034e-20
ENSMUSG00000026163.17	Sphkap	2170.49	-0.673322	-1.59474	0.0708302	-9.50614	1.97878e-21	6.02406e-18
ENSMUSG00000036760.7	Kcnk9	2328.16	-0.700755	-1.62536	0.0741755	-9.44726	3.47816e-21	9.07602e-18
ENSMUSG00000043313.6	Pcdhb19	251.18	-1.03565	-2.05004	0.112308	-9.22156	2.92803e-20	6.68542e-17
ENSMUSG00000008845.9	Cd163	80.3129	-1.9287	-3.80711	0.210069	-9.18127	4.26024e-20	8.64638e-17
ENSMUSG00000039579.15	Grin3a	3120.39	-0.654737	-1.57433	0.0720359	-9.08903	9.99243e-20	1.82522e-16
ENSMUSG00000035566.7	Pcdh17	4473.33	-0.509472	-1.42353	0.0573377	-8.88546	6.36592e-19	1.05709e-15
ENSMUSG00000046318.16	Ccbe1	580.49	-0.845921	-1.79741	0.0955245	-8.85554	8.32792e-19	1.26765e-15
ENSMUSG00000029108.14	Pcdh7	2418.83	-0.623816	-1.54095	0.0707218	-8.8207	1.13751e-18	1.59829e-15
ENSMUSG00000022636.13	Alcam	3301.29	-0.462944	-1.37835	0.0529604	-8.74132	2.30394e-18	3.00599e-15
ENSMUSG00000029231.15	Pdgfra	2183.35	-0.587285	-1.50242	0.0678451	-8.65626	4.87494e-18	5.93638e-15
ENSMUSG00000039741.15	Bahcc1	4901.48	0.443556	1.35995	0.0524697	8.45356	2.82561e-17	3.22578e-14
ENSMUSG00000049100.15	Pcdh10	5054.17	-0.396129	-1.31597	0.0480091	-8.25112	1.56923e-16	1.68609e-13
ENSMUSG00000017737.2	Mmp9	560.534	0.688547	1.61166	0.08435	8.16298	3.26853e-16	3.31683e-13
ENSMUSG00000078307.3	AI593442	1716.2	-0.499742	-1.41396	0.0615229	-8.12285	4.55346e-16	3.96065e-13
ENSMUSG00000055254.15	Ntrk2	9100.21	-0.527516	-1.44144	0.0649178	-8.12591	4.44037e-16	3.96065e-13
ENSMUSG00000051323.16	Pcdh19	2352.6	-0.509615	-1.42367	0.0627247	-8.12464	4.4871e-16	3.96065e-13
ENSMUSG00000044071.9	Tafa2	2124.98	-0.416503	-1.33469	0.0513292	-8.11434	4.88432e-16	4.05532e-13
ENSMUSG00000090061.9	Nwd2	1240.5	-0.653996	-1.57352	0.0808395	-8.09005	5.96416e-16	4.73658e-13
ENSMUSG00000098557.1	Kctd12	5494.16	-0.477017	-1.39186	0.0602207	-7.92114	2.35337e-15	1.79111e-12
ENSMUSG00000052713.9	Zfp608	3109.45	0.370468	1.29277	0.0474212	7.81229	5.61595e-15	4.10324e-12
ENSMUSG00000061080.11	Lsamp	4910.16	-0.462781	-1.3782	0.0593784	-7.79376	6.5046e-15	4.30835e-12
ENSMUSG00000019889.10	Ptprk	2792.47	-0.562342	-1.47666	0.0721706	-7.79184	6.60428e-15	4.30835e-12
ENSMUSG00000024261.6	Syt4	9119.11	-0.40911	-1.32787	0.0525044	-7.79191	6.60026e-15	4.30835e-12
ENSMUSG00000039065.11	Atpsckmt	314.782	-0.865232	-1.82163	0.111376	-7.76856	7.93841e-15	5.0001e-12
ENSMUSG00000021721.5	Htr1a	249.122	-0.825816	-1.77254	0.106877	-7.7268	1.10279e-14	6.71455e-12
ENSMUSG00000062393.13	Dgkk	871.388	-0.677198	-1.59903	0.0884016	-7.66047	1.85248e-14	1.09153e-11
ENSMUSG00000022122.15	Ednrb	2567.01	-0.407355	-1.32625	0.0534747	-7.61771	2.58217e-14	1.41733e-11
ENSMUSG00000038677.14	Scube3	2158.62	0.33419	1.26067	0.0438862	7.61494	2.63819e-14	1.41733e-11
ENSMUSG00000028780.13	Sema3c	1528.98	-0.595461	-1.51096	0.0781554	-7.61893	2.55779e-14	1.41733e-11
ENSMUSG00000031772.17	Cntnap4	1208.65	-0.409165	-1.32792	0.0537812	-7.60795	2.78469e-14	1.45329e-11
ENSMUSG00000037362.8	Ccn3	660.739	-0.668121	-1.589	0.0880644	-7.58673	3.28069e-14	1.66459e-11
ENSMUSG00000016382.15	Pls3	1185.52	-0.488594	-1.40308	0.0646204	-7.561	3.99989e-14	1.97465e-11
ENSMUSG00000052353.13	Cemip	513.638	-0.575321	-1.49001	0.0763253	-7.53775	4.78158e-14	2.29843e-11
ENSMUSG00000097216.3	4932441J04Rik	298.477	-0.869746	-1.82734	0.115765	-7.51306	5.77598e-14	2.70523e-11
ENSMUSG00000034488.14	Edil3	2194.2	-0.42594	-1.34345	0.0570616	-7.46456	8.3577e-14	3.72346e-11
ENSMUSG00000022054.11	Nefm	9773.57	-0.277237	-1.21187	0.0371349	-7.46568	8.28729e-14	3.72346e-11
ENSMUSG00000050447.15	Lypd6	509.321	-0.591145	-1.50644	0.0793936	-7.44576	9.63898e-14	4.19204e-11
ENSMUSG00000048834.16	Vstm2a	1884.77	-0.4734	-1.38838	0.0638079	-7.41915	1.17874e-13	5.00718e-11
ENSMUSG00000041417.15	Pik3r1	5559.87	-0.407401	-1.32629	0.0550808	-7.39642	1.39904e-13	5.80793e-11
ENSMUSG00000021730.8	Hcn1	341.841	-0.816204	-1.76077	0.110785	-7.36747	1.73901e-13	7.05883e-11
ENSMUSG00000023913.17	Pla2g7	1020.1	-0.570803	-1.48535	0.0778036	-7.33646	2.1932e-13	8.7089e-11
ENSMUSG00000019943.10	Atp2b1	5936.84	-0.473668	-1.38864	0.0649531	-7.29246	3.04354e-13	1.18283e-10
ENSMUSG00000039145.16	Camk1d	1565.65	-0.519726	-1.43368	0.0716263	-7.25608	3.98461e-13	1.51631e-10
ENSMUSG00000003746.16	Man1a	559.873	-0.569262	-1.48376	0.0787376	-7.22987	4.83463e-13	1.80223e-10
ENSMUSG00000055078.7	Gabra5	1508.99	-0.491392	-1.4058	0.0683925	-7.18488	6.72657e-13	2.45735e-10
ENSMUSG00000048347.5	Pcdhb18	179.663	-0.884729	-1.84642	0.123816	-7.1455	8.96715e-13	3.21165e-10
ENSMUSG00000046182.8	Gsg1l	1338.98	-0.441234	-1.35776	0.0619319	-7.1245	1.0446e-12	3.66935e-10
ENSMUSG00000022055.7	Nefl	9052.37	-0.261492	-1.19872	0.0368134	-7.10318	1.21923e-12	4.20196e-10
ENSMUSG00000033720.12	Sfxn5	1577.75	-0.430857	-1.34803	0.0607058	-7.09746	1.27068e-12	4.2982e-10
ENSMUSG00000049176.16	Frmpd4	297.499	-0.810806	-1.75419	0.114305	-7.09335	1.30902e-12	4.34738e-10
ENSMUSG00000039037.5	St6galnac5	1849.77	-0.345018	-1.27017	0.0487368	-7.07921	1.44979e-12	4.72891e-10
ENSMUSG00000004151.17	Etv1	1146.54	-0.507127	-1.42122	0.0718049	-7.06256	1.63465e-12	5.23832e-10
ENSMUSG00000022762.18	Ncam2	1016.88	-0.629098	-1.5466	0.089114	-7.05947	1.67134e-12	5.26358e-10
ENSMUSG00000051177.16	Plcb1	2137.4	-0.509539	-1.4236	0.0722744	-7.05007	1.78827e-12	5.53636e-10
ENSMUSG00000015829.13	Tnr	1910.08	-0.523797	-1.43773	0.0746177	-7.01974	2.22286e-12	6.76712e-10
ENSMUSG00000041324.14	Inhba	272.799	-0.858285	-1.81288	0.122521	-7.00522	2.46598e-12	7.3842e-10
ENSMUSG00000034755.18	Pcdh11x	833.815	-0.622229	-1.53925	0.0889847	-6.99254	2.69951e-12	7.9531e-10
ENSMUSG00000035551.6	Igfbpl1	6175.78	0.377206	1.29882	0.0540252	6.98204	2.90928e-12	8.30328e-10
ENSMUSG00000030306.14	Tmtc1	1108.59	-0.611691	-1.52805	0.0875846	-6.984	2.86894e-12	8.30328e-10
ENSMUSG00000030020.13	Prickle2	2009.62	-0.49295	-1.40732	0.0707682	-6.9657	3.2678e-12	9.18302e-10
ENSMUSG00000047842.7	Diras2	2086.16	-0.437066	-1.35385	0.0628197	-6.95746	3.46451e-12	9.58829e-10
ENSMUSG00000055373.8	Fut9	1845.82	-0.519872	-1.43383	0.0751772	-6.91529	4.669e-12	1.27289e-09
ENSMUSG00000047910.6	Pcdhb16	106.098	-1.11831	-2.17093	0.161831	-6.91035	4.83465e-12	1.29867e-09
ENSMUSG00000096934.1	Gm26658	2510.4	-0.374457	-1.29635	0.0544266	-6.88003	5.98382e-12	1.58406e-09
ENSMUSG00000040612.13	Ildr2	1495.67	-0.386527	-1.30724	0.0563555	-6.85873	6.94744e-12	1.81289e-09
ENSMUSG00000036437.6	Npy1r	389.785	-0.736869	-1.66655	0.107909	-6.8286	8.57481e-12	2.20602e-09
ENSMUSG00000005360.14	Slc1a3	7632.18	-0.360734	-1.28408	0.0528669	-6.82343	8.88898e-12	2.25508e-09
ENSMUSG00000039385.5	Cdh6	1091.66	-0.482918	-1.39757	0.0710161	-6.80012	1.0453e-11	2.61553e-09
ENSMUSG00000028222.2	Calb1	737.089	-0.57931	-1.49413	0.0852549	-6.79503	1.08292e-11	2.67305e-09
ENSMUSG00000003534.17	Ddr1	4584.03	0.307038	1.23716	0.0452526	6.78498	1.16104e-11	2.82768e-09
ENSMUSG00000070047.14	Fat1	4737.73	-0.470509	-1.3856	0.0694194	-6.77778	1.2204e-11	2.93313e-09
ENSMUSG00000029212.11	Gabrb1	1281.93	-0.462303	-1.37774	0.0682331	-6.77535	1.24103e-11	2.94397e-09
ENSMUSG00000033007.15	Asic4	1240.5	0.355821	1.27971	0.052774	6.74236	1.5583e-11	3.64921e-09
ENSMUSG00000060882.5	Kcnd2	2383.82	-0.402902	-1.32217	0.060079	-6.70621	1.99742e-11	4.61833e-09
ENSMUSG00000018476.7	Kdm6b	5981.85	0.314355	1.24346	0.0470924	6.67529	2.46748e-11	5.63387e-09
ENSMUSG00000090223.2	Pcp4	1520.32	-0.382359	-1.30347	0.0575825	-6.6402	3.13261e-11	7.06423e-09
ENSMUSG00000039706.11	Ldb2	1602.39	-0.413687	-1.33209	0.0623336	-6.63666	3.20875e-11	7.14768e-09
ENSMUSG00000073514.4	Dok6	1288.48	-0.461033	-1.37653	0.0696374	-6.62047	3.58058e-11	7.87986e-09
ENSMUSG00000040855.15	Reps2	1178.95	-0.549551	-1.46363	0.0833061	-6.59676	4.20229e-11	9.13798e-09
ENSMUSG00000025813.14	Homer2	1321.87	-0.513209	-1.42722	0.0780694	-6.57375	4.9062e-11	1.05431e-08
ENSMUSG00000015852.13	Fcrls	269.586	-0.865458	-1.82192	0.131996	-6.55668	5.50195e-11	1.16859e-08
ENSMUSG00000071984.10	Fndc1	401.056	-0.570658	-1.4852	0.0871022	-6.55159	5.69267e-11	1.1952e-08
ENSMUSG00000056222.15	Spock1	4718.56	-0.292331	-1.22462	0.0447553	-6.53176	6.50026e-11	1.34925e-08
ENSMUSG00000053025.13	Sv2b	1369.78	-0.495238	-1.40955	0.0760192	-6.51464	7.28633e-11	1.49542e-08
ENSMUSG00000032564.16	Cpne4	1010.05	-0.429584	-1.34684	0.0664777	-6.46207	1.03277e-10	2.09607e-08
ENSMUSG00000016150.15	Tenm1	1551.21	-0.430881	-1.34806	0.0668144	-6.44893	1.12643e-10	2.26103e-08
ENSMUSG00000051243.14	Islr2	24559.5	0.225049	1.16882	0.0349267	6.44345	1.16787e-10	2.31873e-08
ENSMUSG00000019699.16	Akt3	6679.05	-0.372925	-1.29498	0.0580442	-6.42485	1.31997e-10	2.56495e-08
ENSMUSG00000055447.19	Cd47	2558.82	-0.285263	-1.21863	0.0443904	-6.42623	1.30809e-10	2.56495e-08
ENSMUSG00000055333.14	Fat2	178.218	-0.795417	-1.73558	0.124322	-6.39803	1.5739e-10	3.0262e-08
ENSMUSG00000025780.7	Itih5	826.241	-0.540807	-1.45479	0.0846182	-6.39115	1.64647e-10	3.13276e-08
ENSMUSG00000051486.5	Pcdhb11	193.574	-0.774694	-1.71083	0.121755	-6.36271	1.98223e-10	3.73271e-08
ENSMUSG00000070498.3	Tmem132b	2654.15	-0.450087	-1.36612	0.0708965	-6.34852	2.17403e-10	4.05213e-08
ENSMUSG00000039058.11	Ak5	746.544	-0.462845	-1.37826	0.073156	-6.32682	2.50258e-10	4.61738e-08
ENSMUSG00000043635.12	Adamts3	674.347	-0.462077	-1.37752	0.0730933	-6.32174	2.58641e-10	4.67756e-08
ENSMUSG00000098488.7	Pla2g4b	1538.43	0.306939	1.23708	0.0485425	6.3231	2.56373e-10	4.67756e-08
ENSMUSG00000089832.8	Shkbp1	1523.09	0.349513	1.27413	0.0553194	6.31809	2.64813e-10	4.74224e-08
ENSMUSG00000059921.15	Unc5c	1194.26	-0.348438	-1.27318	0.0551788	-6.3147	2.70695e-10	4.8005e-08
ENSMUSG00000044022.5	Pcdhb21	86.1352	-1.15984	-2.23432	0.184091	-6.30035	2.96966e-10	5.21575e-08
ENSMUSG00000060257.2	Scrt2	2159.26	0.383623	1.30461	0.0609295	6.29618	3.05072e-10	5.30709e-08
ENSMUSG00000010803.13	Gabra1	838.707	-0.493504	-1.40786	0.0784468	-6.29094	3.15547e-10	5.33683e-08
ENSMUSG00000117081.1	Gm49948	1381.25	-0.382286	-1.30341	0.0607602	-6.29171	3.13991e-10	5.33683e-08
ENSMUSG00000059325.14	Hopx	371.751	-0.657593	-1.57745	0.104506	-6.29238	3.12635e-10	5.33683e-08
ENSMUSG00000049511.5	Htr1b	480.114	-0.521706	-1.43565	0.0836062	-6.24004	4.3746e-10	7.33086e-08
ENSMUSG00000033852.16	Gm28042	1814.23	0.284179	1.21772	0.0455778	6.23503	4.51696e-10	7.50061e-08
ENSMUSG00000059003.12	Grin2a	298.99	-0.647473	-1.56642	0.103988	-6.22643	4.77188e-10	7.85254e-08
ENSMUSG00000023232.17	Serinc2	910.372	0.405001	1.32409	0.0651248	6.21884	5.00853e-10	8.16838e-08
ENSMUSG00000068373.15	D430041D05Rik	5238.9	-0.388593	-1.30912	0.0625694	-6.21059	5.27873e-10	8.53285e-08
ENSMUSG00000055409.14	Nell1	1128.99	-0.402948	-1.32221	0.0649002	-6.20873	5.34159e-10	8.55873e-08
ENSMUSG00000031292.14	Cdkl5	1096.12	-0.43766	-1.35441	0.0705403	-6.2044	5.49054e-10	8.64571e-08
ENSMUSG00000053141.16	Ptprt	3695.02	-0.355175	-1.27914	0.0572375	-6.20528	5.45989e-10	8.64571e-08
ENSMUSG00000046699.14	Slitrk4	384.928	-0.600818	-1.51658	0.0968886	-6.20113	5.6061e-10	8.75222e-08
ENSMUSG00000050321.3	Neto1	1541.93	-0.483746	-1.39837	0.078045	-6.1983	5.70775e-10	8.8354e-08
ENSMUSG00000026826.13	Nr4a2	1138.99	-0.350275	-1.2748	0.0565273	-6.19656	5.77106e-10	8.85833e-08
ENSMUSG00000022514.14	Il1rap	347.559	-0.575637	-1.49033	0.0929734	-6.19141	5.96276e-10	9.07631e-08
ENSMUSG00000032363.15	Adamts7	1234.32	0.321016	1.24921	0.0520001	6.17336	6.6853e-10	1.00438e-07
ENSMUSG00000031618.13	Nr3c2	273.161	-0.652435	-1.57182	0.105695	-6.17282	6.70831e-10	1.00438e-07
ENSMUSG00000026833.18	Olfm1	11718.6	-0.218945	-1.16388	0.0355063	-6.16636	6.98802e-10	1.02938e-07
ENSMUSG00000051920.7	Rspo2	213.673	-0.683168	-1.60566	0.110784	-6.16665	6.97498e-10	1.02938e-07
ENSMUSG00000027087.11	Itgav	558.3	-0.464809	-1.38013	0.0754131	-6.1635	7.11545e-10	1.03977e-07
ENSMUSG00000040118.15	Cacna2d1	3102.14	-0.350882	-1.27534	0.056987	-6.15722	7.40323e-10	1.07323e-07
ENSMUSG00000022494.15	Shisa9	1520.77	-0.388132	-1.3087	0.0630973	-6.15132	7.68384e-10	1.10514e-07
ENSMUSG00000048732.5	Klhl11	114.164	-1.29747	-2.45797	0.211819	-6.12536	9.04797e-10	1.28116e-07
ENSMUSG00000071856.10	Mcc	447.451	-0.474413	-1.38935	0.0774391	-6.12628	8.99573e-10	1.28116e-07
ENSMUSG00000013846.10	St3gal1	1878.38	-0.353262	-1.27745	0.0577902	-6.11283	9.78792e-10	1.37528e-07
ENSMUSG00000042625.16	Safb2	4156.4	0.246748	1.18653	0.0404033	6.10712	1.01443e-09	1.41446e-07
ENSMUSG00000032878.16	Ccdc85a	1496.26	-0.419147	-1.33714	0.0686574	-6.1049	1.02867e-09	1.42347e-07
ENSMUSG00000022332.8	Khdrbs3	3722.5	-0.315017	-1.24403	0.0516859	-6.09485	1.09543e-09	1.50445e-07
ENSMUSG00000008496.19	Pou2f2	1990.96	0.32583	1.25339	0.0535787	6.08133	1.19192e-09	1.62474e-07
ENSMUSG00000059588.13	Calcrl	244.726	-0.707183	-1.63261	0.116403	-6.0753	1.23752e-09	1.67442e-07
ENSMUSG00000098395.1	Gm27998	2549.36	0.304643	1.23511	0.0501795	6.07105	1.27073e-09	1.7067e-07
ENSMUSG00000097767.8	Miat	45922.8	0.251516	1.19046	0.0415192	6.05783	1.37966e-09	1.83948e-07
ENSMUSG00000034098.14	Fstl5	1799.91	-0.345638	-1.27071	0.0571305	-6.04998	1.44867e-09	1.91328e-07
ENSMUSG00000039477.16	Tnrc18	14052.3	0.279861	1.21408	0.0462643	6.04917	1.45596e-09	1.91328e-07
ENSMUSG00000024064.14	Galnt14	419.956	-0.485815	-1.40038	0.0803588	-6.04558	1.48876e-09	1.94241e-07
ENSMUSG00000022449.14	Adamts20	432.626	-0.580444	-1.49531	0.0961165	-6.03896	1.55112e-09	1.9956e-07
ENSMUSG00000044288.6	Cnr1	5342.78	-0.350057	-1.27461	0.0579667	-6.03893	1.55138e-09	1.9956e-07
ENSMUSG00000045876.4	Pcdhb8	173.694	-0.793029	-1.73271	0.131478	-6.03165	1.62293e-09	2.07304e-07
ENSMUSG00000005125.13	Ndrg1	2175.83	-0.365171	-1.28803	0.0605779	-6.02813	1.65871e-09	2.10402e-07
ENSMUSG00000037996.17	Slc24a2	430.033	-0.536831	-1.45078	0.0890995	-6.02507	1.69036e-09	2.12938e-07
ENSMUSG00000026494.12	Kif26b	5518.99	-0.341533	-1.2671	0.0567243	-6.02094	1.7341e-09	2.16952e-07
ENSMUSG00000097986.2	Gm26953	13246	0.255314	1.1936	0.0424186	6.0189	1.75601e-09	2.17787e-07
ENSMUSG00000030605.15	Mfge8	3516.92	-0.348128	-1.27291	0.0578467	-6.01811	1.76462e-09	2.17787e-07
ENSMUSG00000028137.9	Celf3	10116.8	0.242527	1.18306	0.0403632	6.00863	1.87102e-09	2.29369e-07
ENSMUSG00000017692.8	Rhbdl3	426.233	0.6197	1.53656	0.103355	5.99586	2.02416e-09	2.46489e-07
ENSMUSG00000075334.2	Rprm	2582.02	-0.265578	-1.20212	0.044383	-5.98378	2.18018e-09	2.63729e-07
ENSMUSG00000020368.15	Canx	9871.12	-0.189863	-1.14066	0.03179	-5.97242	2.33759e-09	2.8091e-07
ENSMUSG00000038608.15	Dock10	411.161	-0.536312	-1.45026	0.0899296	-5.96369	2.46606e-09	2.94412e-07
ENSMUSG00000039239.14	Tgfb2	822.992	-0.381405	-1.30261	0.0640075	-5.95876	2.54154e-09	3.01453e-07
ENSMUSG00000029005.4	Draxin	5458.66	0.250414	1.18955	0.042145	5.94173	2.82028e-09	3.32357e-07
ENSMUSG00000057715.13	A830018L16Rik	449.117	-0.571271	-1.48583	0.096205	-5.93806	2.88418e-09	3.33742e-07
ENSMUSG00000049191.12	Rtl5	2273.91	0.356261	1.2801	0.0599834	5.93933	2.86188e-09	3.33742e-07
ENSMUSG00000052698.15	Tln2	3502.68	-0.31947	-1.24787	0.0538017	-5.93791	2.88685e-09	3.33742e-07
ENSMUSG00000035671.6	Zswim4	2187.97	0.368675	1.29117	0.0621517	5.93186	2.99523e-09	3.44094e-07
ENSMUSG00000050711.7	Scg2	3913.65	-0.315737	-1.24465	0.0532725	-5.92682	3.08863e-09	3.52606e-07
ENSMUSG00000027971.16	Ndst4	411.084	-0.503762	-1.41791	0.0850181	-5.92535	3.11624e-09	3.53548e-07
ENSMUSG00000056073.16	Grik2	2868.38	-0.277382	-1.21199	0.0468382	-5.92215	3.17766e-09	3.58291e-07
ENSMUSG00000033581.17	Igf2bp2	973.882	0.449476	1.36554	0.0759399	5.91884	3.24222e-09	3.63328e-07
ENSMUSG00000026424.8	Gpr37l1	59.9392	-1.60322	-3.0382	0.271047	-5.91491	3.32066e-09	3.69849e-07
ENSMUSG00000045613.9	Chrm2	389.153	-0.560176	-1.47445	0.094734	-5.91315	3.35626e-09	3.71548e-07
ENSMUSG00000061353.11	Cxcl12	2063.85	-0.367972	-1.29054	0.0622782	-5.90853	3.45181e-09	3.79824e-07
ENSMUSG00000046844.6	Vat1l	5144.56	-0.250875	-1.18993	0.0424832	-5.90526	3.52083e-09	3.85099e-07
ENSMUSG00000104156.2	Gm38102	2191.07	0.31798	1.24658	0.0538625	5.90356	3.55747e-09	3.8679e-07
ENSMUSG00000022505.9	Emp2	660.485	-0.547484	-1.46153	0.0930799	-5.88187	4.05648e-09	4.38435e-07
ENSMUSG00000048385.9	Scrt1	3300.76	0.291974	1.22431	0.0496505	5.88057	4.08847e-09	4.39295e-07
ENSMUSG00000027419.9	Pcsk2	2141.03	-0.318219	-1.24679	0.0541425	-5.87744	4.16662e-09	4.45073e-07
ENSMUSG00000037016.11	Frem2	631.911	-0.50839	-1.42246	0.0865989	-5.87063	4.34153e-09	4.61061e-07
ENSMUSG00000029245.16	Epha5	4000.15	-0.327921	-1.2552	0.0559209	-5.86402	4.51793e-09	4.74279e-07
ENSMUSG00000024109.18	Nrxn1	7328.43	-0.312184	-1.24159	0.0532348	-5.86429	4.51071e-09	4.74279e-07
ENSMUSG00000050587.14	Lrrc4c	1460.31	-0.316449	-1.24526	0.053992	-5.86104	4.59976e-09	4.80109e-07
ENSMUSG00000028059.16	Arhgef2	5055.43	0.274903	1.20991	0.047051	5.84266	5.13753e-09	5.33194e-07
ENSMUSG00000041710.4	Trpc5	87.8285	-1.28056	-2.42932	0.219339	-5.83825	5.27523e-09	5.44392e-07
ENSMUSG00000025223.15	Ldb1	7557.47	0.258801	1.19648	0.0443583	5.83432	5.40098e-09	5.54238e-07
ENSMUSG00000026923.15	Notch1	3472.15	0.341387	1.26697	0.058791	5.80679	6.36818e-09	6.49839e-07
ENSMUSG00000027674.16	Pex5l	303.064	-0.586036	-1.50112	0.10114	-5.7943	6.8605e-09	6.96189e-07
ENSMUSG00000053199.13	Arhgap20	1489.27	-0.429578	-1.34684	0.0741925	-5.79004	7.03677e-09	7.10131e-07
ENSMUSG00000040363.15	Bcor	2384.38	0.332555	1.25924	0.0574771	5.78588	7.21334e-09	7.2395e-07
ENSMUSG00000020102.15	Slc16a7	811.004	-0.461295	-1.37678	0.079749	-5.78433	7.28004e-09	7.26652e-07
ENSMUSG00000090086.7	AI480526	4224.57	0.291933	1.22428	0.0505597	5.77403	7.7397e-09	7.64555e-07
ENSMUSG00000058897.18	Col25a1	864.57	-0.494602	-1.40893	0.0856745	-5.77304	7.78535e-09	7.64555e-07
ENSMUSG00000021219.16	Rgs6	1470.09	-0.316775	-1.24554	0.0548706	-5.77312	7.78162e-09	7.64555e-07
ENSMUSG00000024431.15	Nr3c1	492.074	-0.460392	-1.37592	0.0798053	-5.76893	7.97742e-09	7.79228e-07
ENSMUSG00000038388.14	Mpp6	932.06	-0.360407	-1.28379	0.062522	-5.76448	8.19087e-09	7.95821e-07
ENSMUSG00000040761.16	Spen	7026.67	0.260662	1.19803	0.0452282	5.76327	8.25015e-09	7.9734e-07
ENSMUSG00000022194.15	Pabpn1	7520.32	0.221105	1.16563	0.0383866	5.75995	8.41412e-09	8.08907e-07
ENSMUSG00000020315.18	Sptbn1	24445.1	-0.269467	-1.20536	0.0468098	-5.75665	8.58001e-09	8.20536e-07
ENSMUSG00000036095.11	Dgkb	339.123	-0.564904	-1.47929	0.0982902	-5.7473	9.06775e-09	8.62665e-07
ENSMUSG00000070695.4	Cntnap5a	890.201	-0.403262	-1.32249	0.0702414	-5.74109	9.40702e-09	8.90304e-07
ENSMUSG00000038025.8	Phf2	4285.29	0.256817	1.19484	0.0448048	5.73191	9.9308e-09	9.30236e-07
ENSMUSG00000021313.16	Ryr2	1413.39	-0.361972	-1.28518	0.0631467	-5.73223	9.91182e-09	9.30236e-07
ENSMUSG00000019966.18	Kitl	3663.39	-0.33918	-1.26504	0.0592072	-5.72869	1.01206e-08	9.43182e-07
ENSMUSG00000013236.17	Ptprs	34187.2	0.255922	1.1941	0.0447363	5.72068	1.06099e-08	9.8376e-07
ENSMUSG00000071547.4	Nt5dc2	2507.27	0.33193	1.2587	0.058166	5.7066	1.15258e-08	1.06329e-06
ENSMUSG00000034336.3	Ina	18420.5	0.251716	1.19062	0.0441499	5.70139	1.18833e-08	1.09076e-06
ENSMUSG00000029765.12	Plxna4	7194.61	-0.367119	-1.28977	0.064517	-5.69026	1.26846e-08	1.15848e-06
ENSMUSG00000045573.9	Penk	755.146	-0.501831	-1.41601	0.0884996	-5.67044	1.42431e-08	1.29435e-06
ENSMUSG00000018589.8	Glra2	2184.03	-0.246321	-1.18618	0.0434691	-5.66657	1.45683e-08	1.31735e-06
ENSMUSG00000033350.7	Chst2	2584.76	-0.283838	-1.21743	0.0500984	-5.66561	1.465e-08	1.31821e-06
ENSMUSG00000026249.10	Serpine2	2981.32	-0.289046	-1.22183	0.0510428	-5.66281	1.48913e-08	1.33336e-06
ENSMUSG00000022523.10	Fgf12	1239.22	-0.327765	-1.25507	0.0578961	-5.66127	1.50261e-08	1.33407e-06
ENSMUSG00000049583.15	Grm5	2990.26	-0.685274	-1.60801	0.121051	-5.66105	1.50454e-08	1.33407e-06
ENSMUSG00000026748.13	Plxdc2	534.947	-0.421345	-1.33918	0.0744402	-5.66018	1.51218e-08	1.33437e-06
ENSMUSG00000039716.12	Dock3	4235.84	-0.334217	-1.26069	0.0590923	-5.65584	1.55084e-08	1.36191e-06
ENSMUSG00000054256.11	Msi1	4830.04	0.298917	1.23022	0.0529038	5.65019	1.60267e-08	1.40068e-06
ENSMUSG00000041695.2	Kcnj2	304.695	-0.766187	-1.70077	0.135741	-5.64447	1.65689e-08	1.44118e-06
ENSMUSG00000001986.16	Gria3	1719.05	-0.288756	-1.22159	0.0511833	-5.6416	1.68477e-08	1.45848e-06
ENSMUSG00000046314.16	Stxbp6	909.729	-0.348247	-1.27301	0.0618457	-5.6309	1.79268e-08	1.54458e-06
ENSMUSG00000029819.6	Npy	708.594	-0.891133	-1.85463	0.158425	-5.62496	1.8555e-08	1.5912e-06
ENSMUSG00000022999.15	Lmbr1l	1437.96	0.306078	1.23634	0.0544917	5.61696	1.94341e-08	1.6588e-06
ENSMUSG00000017978.18	Cadps2	670.514	-0.393369	-1.31346	0.070094	-5.61202	1.99983e-08	1.68336e-06
ENSMUSG00000022321.15	Cdh10	1067.6	-0.366524	-1.28924	0.0652975	-5.61315	1.98678e-08	1.68336e-06
ENSMUSG00000048138.10	Dmrt2	34.5188	-1.75066	-3.36513	0.311909	-5.61273	1.99162e-08	1.68336e-06
ENSMUSG00000020599.13	Rgs9	780.771	-0.550515	-1.46461	0.0981359	-5.60972	2.02653e-08	1.69801e-06
ENSMUSG00000040653.6	Ppp1r14c	1494.78	-0.349766	-1.27435	0.0625114	-5.59523	2.2033e-08	1.83769e-06
ENSMUSG00000024968.14	Rcor2	2521.67	0.432621	1.34968	0.0773597	5.59233	2.24036e-08	1.86011e-06
ENSMUSG00000031822.20	Gse1	4878.8	0.274546	1.20961	0.0491572	5.58506	2.33619e-08	1.92605e-06
ENSMUSG00000068748.7	Ptprz1	12321.9	-0.359903	-1.28334	0.0644444	-5.58471	2.34087e-08	1.92605e-06
ENSMUSG00000021557.15	Agtpbp1	4173.82	-0.29655	-1.2282	0.0531257	-5.58204	2.37711e-08	1.9471e-06
ENSMUSG00000040125.4	Gpr26	2558.91	-0.348808	-1.27351	0.0625034	-5.58061	2.39672e-08	1.9544e-06
ENSMUSG00000035545.13	Leng8	14497.5	0.214057	1.15995	0.038398	5.57468	2.4799e-08	2.00639e-06
ENSMUSG00000087141.1	Plcxd2	1615.68	-0.454178	-1.37	0.0814742	-5.5745	2.48245e-08	2.00639e-06
ENSMUSG00000029167.13	Ppargc1a	756.915	-0.410472	-1.32912	0.0736834	-5.57075	2.53638e-08	2.04095e-06
ENSMUSG00000054459.8	Vsnl1	2364.47	-0.397034	-1.3168	0.071349	-5.56468	2.62633e-08	2.10406e-06
ENSMUSG00000038530.11	Rgs4	2012.81	-0.273535	-1.20877	0.0493602	-5.54162	2.99689e-08	2.39045e-06
ENSMUSG00000022508.5	Bcl6	419.377	-0.574771	-1.48944	0.103761	-5.53936	3.03571e-08	2.41088e-06
ENSMUSG00000043531.16	Sorcs1	1228.54	-0.3461	-1.27112	0.0625278	-5.53513	3.10992e-08	2.45912e-06
ENSMUSG00000025867.8	Cplx2	8245.46	-0.24363	-1.18397	0.0440527	-5.53042	3.19463e-08	2.51522e-06
ENSMUSG00000030507.6	Dbx1	61.2681	1.41221	2.66144	0.255592	5.52524	3.29038e-08	2.57949e-06
ENSMUSG00000036815.17	Dpp10	1981.87	-0.316338	-1.24517	0.0573005	-5.52068	3.37692e-08	2.63376e-06
ENSMUSG00000036002.12	Fam214b	2536.4	0.223642	1.16768	0.0405143	5.52008	3.38845e-08	2.63376e-06
ENSMUSG00000071862.3	Lrrtm2	1003.02	-0.407911	-1.32676	0.0740857	-5.50594	3.67204e-08	2.84209e-06
ENSMUSG00000036298.10	Slc2a13	648.717	-0.455293	-1.37106	0.0828083	-5.49816	3.83779e-08	2.95785e-06
ENSMUSG00000028949.13	Smarcd3	5191.85	0.202946	1.15105	0.0369361	5.49453	3.91757e-08	3.00665e-06
ENSMUSG00000048148.18	Nwd1	1363.85	-0.441901	-1.35839	0.0804759	-5.4911	3.99441e-08	3.0528e-06
ENSMUSG00000042671.12	Rgs8	3525.17	0.227511	1.17081	0.0415189	5.4797	4.26053e-08	3.24262e-06
ENSMUSG00000032393.15	Dpp8	4008.23	-0.261314	-1.19857	0.0477142	-5.47665	4.33465e-08	3.28534e-06
ENSMUSG00000034021.15	Pds5b	3266.52	-0.344881	-1.27005	0.0630037	-5.47398	4.40044e-08	3.32142e-06
ENSMUSG00000056306.5	Sertm1	842.065	-0.39569	-1.31557	0.0724266	-5.46333	4.67282e-08	3.5125e-06
ENSMUSG00000018537.16	Pcgf2	3979.22	0.272217	1.20766	0.0498929	5.45603	4.86894e-08	3.64492e-06
ENSMUSG00000022231.10	Sema5a	1182.27	-0.350687	-1.27517	0.0643431	-5.45027	5.02941e-08	3.74968e-06
ENSMUSG00000020704.13	Asic2	1423.15	-0.336887	-1.26303	0.0618435	-5.44742	5.11067e-08	3.76417e-06
ENSMUSG00000033849.3	B3galt2	831.839	-0.403738	-1.32293	0.0741123	-5.44765	5.10396e-08	3.76417e-06
ENSMUSG00000035431.4	Sstr1	468.635	-0.490614	-1.40504	0.0900518	-5.44813	5.09032e-08	3.76417e-06
ENSMUSG00000053930.13	Shisa6	1150.74	-0.781953	-1.71946	0.143901	-5.43398	5.51102e-08	4.04274e-06
ENSMUSG00000045498.1	Pcdhb3	198.062	-0.641602	-1.56006	0.118146	-5.43058	5.61723e-08	4.10418e-06
ENSMUSG00000055421.8	Pcdh9	2512.34	-0.326087	-1.25361	0.0600607	-5.42928	5.65817e-08	4.11761e-06
ENSMUSG00000047307.2	Pcdhb13	97.2459	-0.904807	-1.87229	0.166748	-5.42619	5.75689e-08	4.15634e-06
ENSMUSG00000040945.13	Rcc2	4799.18	0.255576	1.19381	0.0470971	5.42657	5.74469e-08	4.15634e-06
ENSMUSG00000022311.15	Csmd3	694.201	-0.408623	-1.32742	0.0754702	-5.41436	6.15071e-08	4.42318e-06
ENSMUSG00000026667.14	Uhmk1	2477.41	-0.341092	-1.26672	0.0630477	-5.41006	6.30023e-08	4.51294e-06
ENSMUSG00000022475.19	Hdac7	3803.59	0.243547	1.1839	0.045056	5.40542	6.46558e-08	4.59534e-06
ENSMUSG00000066324.2	Impad1	3770.86	-0.291777	-1.22415	0.0539757	-5.40572	6.45496e-08	4.59534e-06
ENSMUSG00000052336.7	Cx3cr1	337.111	-0.581685	-1.4966	0.107648	-5.40358	6.5323e-08	4.60691e-06
ENSMUSG00000063297.7	Luzp2	2241.71	-0.422944	-1.34066	0.0782619	-5.40422	6.50911e-08	4.60691e-06
ENSMUSG00000068859.5	Sp9	674.636	0.417064	1.33521	0.0772018	5.40226	6.58059e-08	4.62311e-06
ENSMUSG00000086360.1	Gm16214	56.0311	-1.51981	-2.86753	0.281634	-5.39639	6.79966e-08	4.75872e-06
ENSMUSG00000003974.6	Grm3	630.639	-0.436101	-1.35294	0.0808616	-5.39317	6.92239e-08	4.81688e-06
ENSMUSG00000028909.17	Ptpru	2062.98	-0.295547	-1.22735	0.0548036	-5.39283	6.9355e-08	4.81688e-06
ENSMUSG00000060961.15	Slc4a4	1617.15	-0.779243	-1.71623	0.144532	-5.39151	6.98698e-08	4.83425e-06
ENSMUSG00000054640.15	Slc8a1	5560.53	-0.321826	-1.24991	0.0598013	-5.38159	7.38289e-08	5.0889e-06
ENSMUSG00000025478.15	Dpysl4	5737.41	0.216401	1.16183	0.0402224	5.38012	7.44373e-08	5.11155e-06
ENSMUSG00000037415.6	Ranbp10	2263.74	0.23375	1.17589	0.0434738	5.37681	7.58188e-08	5.18692e-06
ENSMUSG00000092232.1	Gm20521	5534.43	0.210834	1.15736	0.0392221	5.3754	7.64144e-08	5.20815e-06
ENSMUSG00000024085.13	Man2a1	936.167	-0.348052	-1.27284	0.0647635	-5.3742	7.6922e-08	5.21234e-06
ENSMUSG00000074480.4	Mex3a	9158.45	0.261607	1.19881	0.048681	5.37391	7.70465e-08	5.21234e-06
ENSMUSG00000035131.14	Brinp3	815.19	-0.382871	-1.30393	0.0712709	-5.37205	7.78452e-08	5.24694e-06
ENSMUSG00000074582.10	Arfgef2	1372.12	-0.378548	-1.30003	0.0706377	-5.35902	8.36759e-08	5.61921e-06
ENSMUSG00000023055.10	Calcoco1	2630.66	0.237364	1.17884	0.0443067	5.35731	8.44708e-08	5.65181e-06
ENSMUSG00000020053.18	Igf1	433.313	-0.517342	-1.43132	0.0966912	-5.35045	8.7735e-08	5.84878e-06
ENSMUSG00000027200.17	Sema6d	3351.7	-0.263656	-1.20052	0.0492994	-5.34805	8.89048e-08	5.90522e-06
ENSMUSG00000024647.14	Cbln2	1650.92	-0.272905	-1.20824	0.0510502	-5.34581	9.00155e-08	5.95733e-06
ENSMUSG00000022533.14	Atp13a3	1914.21	-0.406155	-1.32515	0.0760501	-5.34062	9.26291e-08	6.10817e-06
ENSMUSG00000047414.6	Flrt2	2325.52	-0.307322	-1.23741	0.0576015	-5.33532	9.53777e-08	6.26679e-06
ENSMUSG00000024172.10	St6gal2	2947.4	-0.357014	-1.28077	0.0669886	-5.32947	9.84994e-08	6.44871e-06
ENSMUSG00000029403.14	Cdkl2	932.054	-0.464852	-1.38018	0.0872841	-5.32573	1.00549e-07	6.55936e-06
ENSMUSG00000020963.15	Tshr	58.7807	-1.23076	-2.34691	0.231894	-5.30745	1.11172e-07	7.22658e-06
ENSMUSG00000051022.7	Hs3st1	503.165	-0.412911	-1.33137	0.0778284	-5.3054	1.12426e-07	7.28218e-06
ENSMUSG00000032332.17	Col12a1	879.579	-0.37616	-1.29788	0.0709702	-5.30025	1.15647e-07	7.4571e-06
ENSMUSG00000015766.14	Eps8	744.963	-0.3624	-1.28556	0.0683894	-5.29907	1.16394e-07	7.4571e-06
ENSMUSG00000003546.10	Klc4	1151.63	0.288487	1.22136	0.0544469	5.2985	1.1676e-07	7.4571e-06
ENSMUSG00000050965.14	Prkca	2207.35	-0.381205	-1.30243	0.0719344	-5.29935	1.16215e-07	7.4571e-06
ENSMUSG00000020590.16	Snx13	1392.4	-0.306075	-1.23634	0.0578472	-5.29109	1.21587e-07	7.73838e-06
ENSMUSG00000020396.8	Nefh	638.099	-0.42332	-1.34101	0.0800588	-5.28761	1.23925e-07	7.85977e-06
ENSMUSG00000024924.14	Vldlr	2162.19	-0.269334	-1.20525	0.0509635	-5.28484	1.25817e-07	7.95218e-06
ENSMUSG00000040452.9	Cdh12	207.32	-0.596984	-1.51255	0.113092	-5.27875	1.30066e-07	8.16422e-06
ENSMUSG00000026425.15	Srgap2	7270.38	-0.243958	-1.18424	0.0462124	-5.27906	1.29849e-07	8.16422e-06
ENSMUSG00000052889.11	Prkcb	2608.92	-0.639197	-1.55746	0.121212	-5.27338	1.33931e-07	8.37804e-06
ENSMUSG00000028082.14	Sh3d19	1652.8	-0.341919	-1.26744	0.0649463	-5.26464	1.40468e-07	8.75695e-06
ENSMUSG00000024219.16	Anks1	3733.96	0.208932	1.15583	0.039733	5.2584	1.45315e-07	9.01043e-06
ENSMUSG00000024544.9	Ldlrad4	674.706	-0.391467	-1.31173	0.0744498	-5.25814	1.4552e-07	9.01043e-06
ENSMUSG00000033981.14	Gria2	12076.3	-0.342255	-1.26774	0.0651099	-5.25658	1.46762e-07	9.05659e-06
ENSMUSG00000068735.14	Trp53i11	5223.73	0.211145	1.15761	0.040198	5.25262	1.49951e-07	9.22224e-06
ENSMUSG00000031596.15	Slc7a2	374.383	-0.497101	-1.41137	0.0946706	-5.25085	1.51397e-07	9.27527e-06
ENSMUSG00000034771.15	Tle2	2026.2	0.253404	1.19202	0.0482645	5.25033	1.51829e-07	9.27527e-06
ENSMUSG00000021719.9	Rgs7bp	839.825	-0.425106	-1.34267	0.0810389	-5.24571	1.55685e-07	9.47912e-06
ENSMUSG00000036469.16	March1	1546.83	-0.320709	-1.24894	0.0611793	-5.24211	1.58751e-07	9.63369e-06
ENSMUSG00000025885.18	Myo5b	461.275	-0.507509	-1.42159	0.0969661	-5.23388	1.65987e-07	1.00395e-05
ENSMUSG00000002968.9	Med25	3980.63	0.220566	1.16519	0.0421543	5.23234	1.67377e-07	1.00569e-05
ENSMUSG00000020000.7	Moxd1	126.706	-0.927445	-1.9019	0.177241	-5.23267	1.6708e-07	1.00569e-05
ENSMUSG00000037995.15	Igsf9	4082.3	0.266189	1.20263	0.0508811	5.23158	1.68065e-07	1.00651e-05
ENSMUSG00000041073.10	Nacad	5143.01	0.178527	1.13173	0.0341663	5.22523	1.73937e-07	1.03828e-05
ENSMUSG00000041741.10	Pde3a	431.256	-0.478328	-1.39313	0.0916759	-5.2176	1.81257e-07	1.07845e-05
ENSMUSG00000032531.15	Amotl2	3238.49	0.28907	1.22185	0.0554142	5.21654	1.82294e-07	1.07951e-05
ENSMUSG00000020167.14	Tcf3	3056.92	0.299932	1.23109	0.0574999	5.21621	1.82617e-07	1.07951e-05
ENSMUSG00000033900.13	Map9	6189.27	-0.308133	-1.2381	0.059211	-5.20398	1.95064e-07	1.14937e-05
ENSMUSG00000026463.17	Atp2b4	4388.96	-0.277849	-1.21239	0.0534401	-5.19926	2.00078e-07	1.17512e-05
ENSMUSG00000028020.16	Glrb	1208.7	-0.418068	-1.33614	0.0804865	-5.19427	2.05528e-07	1.20326e-05
ENSMUSG00000023964.15	Calcr	244.202	-0.56406	-1.47842	0.108616	-5.19316	2.06757e-07	1.20659e-05
ENSMUSG00000028005.13	Gucy1b1	2754.21	-0.378448	-1.29994	0.0729517	-5.18765	2.12961e-07	1.23884e-05
ENSMUSG00000019899.17	Lama2	486.342	-0.423524	-1.3412	0.0816775	-5.18533	2.15637e-07	1.25042e-05
ENSMUSG00000062373.8	Tmem65	2792.07	-0.234804	-1.17675	0.0453764	-5.17458	2.28423e-07	1.32037e-05
ENSMUSG00000029714.11	Gigyf1	4954.69	0.224526	1.16839	0.0434642	5.16577	2.39453e-07	1.37977e-05
ENSMUSG00000041261.9	Car8	580.138	-0.467589	-1.3828	0.0905336	-5.16481	2.40682e-07	1.38248e-05
ENSMUSG00000041420.18	Meis3	2510.23	0.217004	1.16232	0.0420521	5.16037	2.46467e-07	1.41127e-05
ENSMUSG00000031673.6	Cdh11	2582.45	-0.213421	-1.15943	0.041385	-5.15697	2.50984e-07	1.43265e-05
ENSMUSG00000057378.15	Ryr3	1351.94	-0.385465	-1.30628	0.0749195	-5.14506	2.67441e-07	1.52183e-05
ENSMUSG00000040724.5	Kcna2	816.646	-0.367178	-1.28983	0.0714072	-5.14203	2.71779e-07	1.5275e-05
ENSMUSG00000029595.9	Lhx5	544.653	0.464019	1.37938	0.0902547	5.14122	2.72956e-07	1.5275e-05
ENSMUSG00000029003.11	Mad2l2	1227.87	0.27105	1.20669	0.0527086	5.14242	2.71224e-07	1.5275e-05
ENSMUSG00000031647.10	Mfap3l	448.554	-0.467893	-1.38309	0.0910076	-5.14125	2.72918e-07	1.5275e-05
ENSMUSG00000041482.17	Piezo2	243.75	-0.533055	-1.44699	0.103689	-5.14088	2.73455e-07	1.5275e-05
ENSMUSG00000038349.10	Plcl1	667.124	-0.338604	-1.26453	0.0658374	-5.14304	2.70331e-07	1.5275e-05
ENSMUSG00000048264.16	Dip2c	3156.42	-0.301702	-1.2326	0.0587405	-5.13618	2.80377e-07	1.56139e-05
ENSMUSG00000064225.6	Paqr9	1311.53	-0.346713	-1.27166	0.0675755	-5.13075	2.88587e-07	1.60223e-05
ENSMUSG00000002625.10	Akap8l	4722.57	0.188497	1.13958	0.0367485	5.12937	2.90716e-07	1.60916e-05
ENSMUSG00000054162.15	Spock3	1305.97	-0.335664	-1.26196	0.0654527	-5.12834	2.92304e-07	1.61306e-05
ENSMUSG00000030209.14	Grin2b	8302	-0.3499	-1.27447	0.0683629	-5.11827	3.08344e-07	1.69135e-05
ENSMUSG00000023411.12	Nfatc4	611.346	0.366033	1.2888	0.0715077	5.11879	3.075e-07	1.69135e-05
ENSMUSG00000027177.14	Hipk3	1516.34	-0.360001	-1.28343	0.0704	-5.11366	3.15983e-07	1.72807e-05
ENSMUSG00000059674.7	Cdh24	2387.18	0.275966	1.2108	0.0539872	5.1117	3.1928e-07	1.74089e-05
ENSMUSG00000009376.15	Met	468.123	-0.912457	-1.88225	0.178805	-5.10308	3.34171e-07	1.81127e-05
ENSMUSG00000049107.13	Ntf3	78.1802	-0.958725	-1.94359	0.187861	-5.10338	3.33637e-07	1.81127e-05
ENSMUSG00000020135.13	Apc2	29933.3	0.185145	1.13693	0.03635	5.09339	3.51716e-07	1.90072e-05
ENSMUSG00000042978.11	Sbk1	27788.9	0.184955	1.13678	0.0363295	5.09104	3.56096e-07	1.91872e-05
ENSMUSG00000049295.17	Zfp219	2719.66	0.268211	1.20431	0.0527394	5.08558	3.66496e-07	1.96895e-05
ENSMUSG00000074305.9	Peak1	611.677	-0.394563	-1.31454	0.077635	-5.08228	3.72921e-07	1.99759e-05
ENSMUSG00000054720.12	Lrrc8c	927.874	-0.353144	-1.27734	0.0695103	-5.08046	3.76525e-07	2.011e-05
ENSMUSG00000030554.16	Synm	735.916	-0.458973	-1.37456	0.0904125	-5.07643	3.84596e-07	2.04811e-05
ENSMUSG00000074782.3	4833422C13Rik	1089.14	-0.390931	-1.31124	0.0770357	-5.07467	3.88174e-07	2.06116e-05
ENSMUSG00000002266.17	Zim1	1227.04	-0.383764	-1.30474	0.0756473	-5.07306	3.91466e-07	2.07261e-05
ENSMUSG00000037685.15	Atp8a1	4232.01	-0.306269	-1.23651	0.0603854	-5.07191	3.93842e-07	2.07917e-05
ENSMUSG00000038241.16	Cep250	3749.48	0.211097	1.15757	0.0416398	5.06959	3.98683e-07	2.09263e-05
ENSMUSG00000029361.18	Nos1	2216.98	-0.269031	-1.205	0.0530644	-5.06989	3.98055e-07	2.09263e-05
ENSMUSG00000062078.15	Qk	5452.13	-0.213178	-1.15924	0.0420552	-5.069	3.99914e-07	2.09307e-05
ENSMUSG00000053646.13	Plxnb1	8911.7	0.216812	1.16216	0.0428096	5.06456	4.09337e-07	2.13627e-05
ENSMUSG00000026473.16	Glul	7254.19	-0.237471	-1.17892	0.046939	-5.05914	4.21157e-07	2.1917e-05
ENSMUSG00000029211.11	Gabra4	497.684	-0.415187	-1.33347	0.0820936	-5.05748	4.24833e-07	2.20454e-05
ENSMUSG00000041649.13	Klf8	771.467	-0.397643	-1.31735	0.0786723	-5.05441	4.31714e-07	2.23391e-05
ENSMUSG00000043987.18	Cep164	1715.85	0.245958	1.18588	0.0487719	5.04302	4.5824e-07	2.36447e-05
ENSMUSG00000061603.8	Akap6	3872.65	-0.277777	-1.21233	0.0550878	-5.04244	4.59623e-07	2.36492e-05
ENSMUSG00000037605.16	Adgrl3	3742.15	-0.272571	-1.20796	0.054121	-5.03632	4.74566e-07	2.43495e-05
ENSMUSG00000030541.16	Idh2	2738.92	0.230745	1.17344	0.0458978	5.02736	4.97276e-07	2.54432e-05
ENSMUSG00000039081.10	Zfp503	674.475	0.35915	1.28267	0.0715064	5.02264	5.09669e-07	2.60045e-05
ENSMUSG00000056895.4	Hist3h2ba	1103.2	0.391368	1.31164	0.0779648	5.0198	5.1724e-07	2.63173e-05
ENSMUSG00000054409.5	Tmem74	560.68	-0.502616	-1.41678	0.10014	-5.01913	5.19053e-07	2.63362e-05
ENSMUSG00000053841.15	Txlna	3167.86	0.215428	1.16105	0.0429314	5.01796	5.22239e-07	2.64244e-05
ENSMUSG00000050558.13	Prokr2	398.549	-0.433358	-1.35037	0.0863795	-5.0169	5.25108e-07	2.64962e-05
ENSMUSG00000086720.1	Plxna4os3	85.9532	-1.08046	-2.11472	0.215477	-5.0143	5.32271e-07	2.67836e-05
ENSMUSG00000054263.12	Lifr	841.091	-0.293135	-1.2253	0.0584677	-5.01363	5.34135e-07	2.68036e-05
ENSMUSG00000045875.13	Adra1a	63.9238	-1.10416	-2.14974	0.220276	-5.01265	5.36854e-07	2.68662e-05
ENSMUSG00000021536.7	Adcy2	1199	-0.377335	-1.29894	0.0752964	-5.01132	5.4057e-07	2.69783e-05
ENSMUSG00000037999.13	Arap2	408.05	-0.526455	-1.44039	0.10508	-5.01005	5.44151e-07	2.7083e-05
ENSMUSG00000015568.16	Lpl	547.888	-0.488879	-1.40335	0.0976162	-5.00818	5.49478e-07	2.72738e-05
ENSMUSG00000022185.19	Acin1	10678.7	0.183038	1.13527	0.0366051	5.00034	5.72292e-07	2.83049e-05
ENSMUSG00000038296.14	Galnt18	437.893	-0.396432	-1.31625	0.0792949	-4.99946	5.749e-07	2.83049e-05
ENSMUSG00000047037.5	Nipa1	1154.68	-0.350982	-1.27543	0.0701995	-4.99978	5.73944e-07	2.83049e-05
ENSMUSG00000058690.14	Ccser2	3253.27	-0.258019	-1.19584	0.0516189	-4.99854	5.77656e-07	2.83641e-05
ENSMUSG00000006676.16	Usp19	6303.7	0.182415	1.13478	0.0364989	4.99783	5.7979e-07	2.83926e-05
ENSMUSG00000029878.6	Dbpht2	428.88	-0.526316	-1.44025	0.105363	-4.99526	5.87577e-07	2.8697e-05
ENSMUSG00000060487.7	Samd5	477.658	-0.443592	-1.35999	0.0888404	-4.99313	5.94083e-07	2.89374e-05
ENSMUSG00000090307.7	1700071M16Rik	185.783	-0.651527	-1.57083	0.130624	-4.9878	6.10695e-07	2.96675e-05
ENSMUSG00000053825.15	Ppfia2	4221.91	-0.24364	-1.18398	0.048863	-4.98618	6.15839e-07	2.9838e-05
ENSMUSG00000060371.12	Caln1	3887.47	-0.617971	-1.53472	0.124022	-4.98275	6.26884e-07	3.02928e-05
ENSMUSG00000052125.16	F730043M19Rik	522.019	-0.356342	-1.28018	0.0715507	-4.98027	6.34964e-07	3.04752e-05
ENSMUSG00000030067.17	Foxp1	3647.49	-0.216866	-1.16221	0.0435557	-4.97904	6.39001e-07	3.04752e-05
ENSMUSG00000049001.5	Ndnf	845.838	-0.439734	-1.35635	0.08831	-4.97944	6.37697e-07	3.04752e-05
ENSMUSG00000039153.17	Runx2	62.6521	-1.05283	-2.07459	0.211414	-4.97994	6.36052e-07	3.04752e-05
ENSMUSG00000021614.16	Vcan	4462.69	-0.263131	-1.20008	0.0528276	-4.98094	6.32749e-07	3.04752e-05
ENSMUSG00000025790.14	Slco3a1	1207.27	-0.268582	-1.20462	0.0539827	-4.97534	6.51318e-07	3.09817e-05
ENSMUSG00000045193.13	Cirbp	5005.27	0.223213	1.16733	0.044912	4.97001	6.69489e-07	3.17633e-05
ENSMUSG00000000058.6	Cav2	307.226	-0.49858	-1.41282	0.100384	-4.96673	6.80924e-07	3.22222e-05
ENSMUSG00000028883.17	Sema3a	1073.34	-0.283105	-1.21681	0.0570123	-4.96567	6.84626e-07	3.23136e-05
ENSMUSG00000007655.16	Cav1	908.836	-0.449313	-1.36539	0.0905695	-4.96097	7.01411e-07	3.29357e-05
ENSMUSG00000041731.13	Pgm5	205.225	-0.583921	-1.49892	0.1177	-4.9611	7.00935e-07	3.29357e-05
ENSMUSG00000050953.10	Gja1	3064.77	-0.340063	-1.26581	0.0686242	-4.95544	7.21659e-07	3.37996e-05
ENSMUSG00000073016.3	Uprt	150.934	-0.84297	-1.79374	0.170175	-4.95356	7.28676e-07	3.40409e-05
ENSMUSG00000000078.7	Klf6	2241.71	-0.222971	-1.16713	0.0450519	-4.9492	7.45202e-07	3.47241e-05
ENSMUSG00000003352.14	Cacnb3	8613.71	0.179008	1.13211	0.036191	4.9462	7.56773e-07	3.51736e-05
ENSMUSG00000020598.16	Nrcam	5960.7	-0.19684	-1.14619	0.0398096	-4.94454	7.63249e-07	3.53845e-05
ENSMUSG00000028086.15	Fbxw7	1815.41	-0.278335	-1.21279	0.0563003	-4.94376	7.66293e-07	3.54357e-05
ENSMUSG00000031785.16	Adgrg1	6741.59	0.213055	1.15914	0.0431317	4.93965	7.82643e-07	3.61004e-05
ENSMUSG00000027312.14	Atrn	4300.75	-0.341236	-1.26684	0.0691217	-4.93675	7.94359e-07	3.65475e-05
ENSMUSG00000061762.12	Tac1	540.614	-0.365409	-1.28825	0.0740254	-4.93626	7.96337e-07	3.65475e-05
ENSMUSG00000022416.15	Cacna1i	1498.75	-0.315543	-1.24448	0.0639337	-4.93548	7.99547e-07	3.65986e-05
ENSMUSG00000050640.16	Tmem150c	1990.39	-0.263534	-1.20042	0.053401	-4.93501	8.01459e-07	3.65986e-05
ENSMUSG00000025314.16	Ptprj	1391.38	-0.344048	-1.26931	0.0697944	-4.92945	8.246e-07	3.75615e-05
ENSMUSG00000054641.10	Mmrn1	115.765	0.735815	1.66534	0.149408	4.92487	8.44179e-07	3.83576e-05
ENSMUSG00000037552.17	Plekhg2	2351.33	0.262986	1.19996	0.0534747	4.91795	8.74562e-07	3.96102e-05
ENSMUSG00000046574.8	Prr12	5520.25	0.223	1.16716	0.0453473	4.91761	8.76083e-07	3.96102e-05
ENSMUSG00000035864.14	Syt1	9328.6	-0.262872	-1.19987	0.0535237	-4.91133	9.04609e-07	4.0799e-05
ENSMUSG00000041797.7	Abca9	394.56	-0.45246	-1.36837	0.0921886	-4.90798	9.20212e-07	4.14005e-05
ENSMUSG00000026042.16	Col5a2	1898.92	0.291345	1.22378	0.0593934	4.90534	9.32634e-07	4.18563e-05
ENSMUSG00000034912.17	Mdga2	1125.54	-0.28731	-1.22036	0.0585946	-4.90336	9.42135e-07	4.2179e-05
ENSMUSG00000035133.9	Arhgap5	1471.96	-0.339576	-1.26538	0.0693276	-4.89814	9.67504e-07	4.31035e-05
ENSMUSG00000025931.15	Paqr8	2020.45	-0.233506	-1.17569	0.0476697	-4.89841	9.6614e-07	4.31035e-05
ENSMUSG00000024654.8	Asrgl1	1656.91	-0.277526	-1.21211	0.0566826	-4.89614	9.77393e-07	4.34381e-05
ENSMUSG00000038518.15	Jarid2	2883.7	0.216551	1.16195	0.0442514	4.89366	9.898e-07	4.38289e-05
ENSMUSG00000028004.12	Npy2r	111.353	-0.77292	-1.70872	0.157951	-4.89342	9.90985e-07	4.38289e-05
ENSMUSG00000030657.11	Xylt1	1388.09	-0.29396	-1.226	0.0600863	-4.8923	9.96657e-07	4.39733e-05
ENSMUSG00000025558.19	Dock9	3664.13	-0.354928	-1.27892	0.0725998	-4.88883	1.01437e-06	4.46472e-05
ENSMUSG00000024256.7	Adcyap1	382.107	-0.410576	-1.32922	0.0841371	-4.87984	1.0617e-06	4.6395e-05
ENSMUSG00000068154.5	Insm1	1227.38	0.38823	1.30879	0.0795521	4.8802	1.05981e-06	4.6395e-05
ENSMUSG00000054814.14	Usp46	2061.7	-0.247645	-1.18727	0.0507454	-4.88014	1.06013e-06	4.6395e-05
ENSMUSG00000030317.8	Timp4	557.279	-0.363114	-1.2862	0.0744721	-4.87584	1.08346e-06	4.71307e-05
ENSMUSG00000030035.14	Wbp1	2155.66	0.294064	1.22609	0.0603109	4.8758	1.0837e-06	4.71307e-05
ENSMUSG00000047731.17	Wbp1l	2180.45	0.214239	1.16009	0.0439803	4.87125	1.10892e-06	4.81128e-05
ENSMUSG00000102605.1	Gm37264	412.417	0.412866	1.33133	0.0848122	4.86801	1.12729e-06	4.87941e-05
ENSMUSG00000106247.1	Gm43720	9893.53	0.251814	1.1907	0.0517834	4.86283	1.1572e-06	4.99704e-05
ENSMUSG00000041375.18	Ccdc9	1411.16	0.256217	1.19434	0.0527123	4.86066	1.16994e-06	5.04013e-05
ENSMUSG00000032532.7	Cck	293.509	-0.558365	-1.4726	0.11489	-4.86	1.17384e-06	5.04503e-05
ENSMUSG00000045103.18	Dmd	919.675	-0.348304	-1.27306	0.0716883	-4.85859	1.18223e-06	5.04546e-05
ENSMUSG00000026185.8	Igfbp5	8982.18	-0.295471	-1.22729	0.0608098	-4.85895	1.18012e-06	5.04546e-05
ENSMUSG00000026202.13	Tuba4a	904.121	-0.457748	-1.3734	0.094212	-4.8587	1.18159e-06	5.04546e-05
ENSMUSG00000056708.5	Ier5	1342.12	0.333184	1.25979	0.0685879	4.85776	1.18718e-06	5.0548e-05
ENSMUSG00000020029.6	Nudt4	3662.8	-0.220189	-1.16489	0.0453417	-4.85621	1.19655e-06	5.08281e-05
ENSMUSG00000087541.1	Hopxos	172.341	-0.64168	-1.56014	0.132162	-4.85527	1.20225e-06	5.09519e-05
ENSMUSG00000053046.16	Brsk2	7182.36	0.164235	1.12057	0.0338392	4.85339	1.21372e-06	5.13189e-05
ENSMUSG00000038181.16	Chpf2	3690.05	0.200391	1.14901	0.0413176	4.85001	1.23458e-06	5.20803e-05
ENSMUSG00000024597.11	Slc12a2	1474.97	-0.317584	-1.24624	0.0655173	-4.84733	1.25132e-06	5.26651e-05
ENSMUSG00000039683.16	Sdk1	1281.33	-0.246614	-1.18642	0.0508929	-4.84574	1.2614e-06	5.29672e-05
ENSMUSG00000026596.13	Abl2	2407.99	-0.331934	-1.2587	0.0685384	-4.84304	1.27871e-06	5.35707e-05
ENSMUSG00000019432.15	Ddx39b	12981.4	0.185911	1.13754	0.0384033	4.84103	1.2917e-06	5.38017e-05
ENSMUSG00000025321.14	Itgb8	759.531	-0.450259	-1.36629	0.0929991	-4.84154	1.28835e-06	5.38017e-05
ENSMUSG00000044252.18	Osbpl1a	1724.02	-0.32249	-1.25049	0.0666189	-4.84082	1.29306e-06	5.38017e-05
ENSMUSG00000027936.18	Crtc2	1458.51	0.235646	1.17743	0.0486866	4.84007	1.29795e-06	5.38827e-05
ENSMUSG00000007880.16	Arid1a	11423.8	0.207717	1.15486	0.0429361	4.83781	1.31279e-06	5.43749e-05
ENSMUSG00000021770.11	Samd8	2117.76	-0.283315	-1.21699	0.058573	-4.83695	1.31846e-06	5.44863e-05
ENSMUSG00000037855.15	Zfp365	530.212	-0.374499	-1.29639	0.0774752	-4.83379	1.33957e-06	5.52338e-05
ENSMUSG00000049252.17	Lrp1b	452.301	-0.448102	-1.36424	0.0927254	-4.83257	1.34782e-06	5.54488e-05
ENSMUSG00000025658.16	Cnksr2	793.671	-0.383661	-1.30465	0.0794404	-4.82955	1.36845e-06	5.57985e-05
ENSMUSG00000054667.7	Irs4	404.44	-0.399467	-1.31902	0.0827032	-4.83013	1.36446e-06	5.57985e-05
ENSMUSG00000056972.6	Magel2	2398.84	0.31739	1.24607	0.0657171	4.82964	1.36779e-06	5.57985e-05
ENSMUSG00000022568.17	Scrib	5513.39	0.210592	1.15716	0.043605	4.82953	1.36854e-06	5.57985e-05
ENSMUSG00000021453.2	Gadd45g	346.597	0.471266	1.38633	0.0976219	4.82746	1.38286e-06	5.62568e-05
ENSMUSG00000030088.15	Aldh1l1	2438.69	-0.251683	-1.1906	0.0522204	-4.81963	1.43824e-06	5.83798e-05
ENSMUSG00000027827.17	Kcnab1	341.066	-0.437542	-1.3543	0.0908507	-4.81606	1.46423e-06	5.91717e-05
ENSMUSG00000022206.7	Npr3	285.264	-0.542106	-1.4561	0.112555	-4.81637	1.46194e-06	5.91717e-05
ENSMUSG00000045589.7	Frrs1l	2264.82	-0.346419	-1.2714	0.0719541	-4.81444	1.47616e-06	5.95221e-05
ENSMUSG00000029510.15	Gpc2	11311.1	0.259413	1.19699	0.0539025	4.81263	1.48956e-06	5.99303e-05
ENSMUSG00000078429.9	Ctdsp2	3055.65	0.195441	1.14507	0.0406405	4.80902	1.51671e-06	6.08882e-05
ENSMUSG00000059602.14	Syn3	2181.42	-0.349653	-1.27425	0.0727501	-4.80622	1.5381e-06	6.16118e-05
ENSMUSG00000027698.14	Nceh1	554.992	-0.431396	-1.34854	0.0898337	-4.80217	1.56956e-06	6.27344e-05
ENSMUSG00000027820.12	Mme	200.234	-0.554285	-1.46844	0.115445	-4.8013	1.57641e-06	6.28705e-05
ENSMUSG00000032503.18	Arpp21	2468.34	-0.33119	-1.25805	0.0690054	-4.79948	1.59075e-06	6.29285e-05
ENSMUSG00000051242.1	Pcdhb9	279.9	-0.481083	-1.39579	0.100238	-4.79942	1.59122e-06	6.29285e-05
ENSMUSG00000028172.5	Tacr3	163.618	-0.610868	-1.52718	0.127281	-4.79937	1.59164e-06	6.29285e-05
ENSMUSG00000039257.11	Vstm2b	1035.96	-0.302077	-1.23292	0.0629398	-4.79946	1.59096e-06	6.29285e-05
ENSMUSG00000052557.11	Gan	2287.81	-0.241002	-1.18181	0.0502837	-4.79285	1.64431e-06	6.48703e-05
ENSMUSG00000034593.16	Myo5a	7043.41	-0.20644	-1.15384	0.0430972	-4.7901	1.66698e-06	6.56228e-05
ENSMUSG00000015619.10	Gata3	449.277	0.40961	1.32833	0.0855552	4.78767	1.68732e-06	6.62807e-05
ENSMUSG00000053279.8	Aldh1a1	237.647	-0.590368	-1.50563	0.12347	-4.78146	1.74027e-06	6.82142e-05
ENSMUSG00000017210.14	Med24	3962.8	0.198236	1.14729	0.041476	4.77953	1.75702e-06	6.87233e-05
ENSMUSG00000026344.9	Lypd1	1652.07	-0.242323	-1.1829	0.0507063	-4.77895	1.76212e-06	6.87754e-05
ENSMUSG00000053819.16	Camk2d	2862.86	-0.277962	-1.21248	0.0581853	-4.77719	1.77766e-06	6.92339e-05
ENSMUSG00000026842.16	Abl1	4033.83	0.197333	1.14658	0.0413127	4.77657	1.78306e-06	6.92966e-05
ENSMUSG00000097504.1	4930516B21Rik	733.737	0.387603	1.30822	0.0811894	4.77406	1.80552e-06	7.00203e-05
ENSMUSG00000029571.14	Tmem106b	2259.87	-0.317085	-1.24581	0.0664383	-4.77262	1.81845e-06	7.03723e-05
ENSMUSG00000026343.6	Gpr39	978.567	-0.307138	-1.23725	0.0643655	-4.77179	1.82596e-06	7.05138e-05
ENSMUSG00000045092.8	S1pr1	816.93	-0.316804	-1.24557	0.0664152	-4.77004	1.84185e-06	7.09773e-05
ENSMUSG00000100600.6	A230077H06Rik	503.515	-0.361726	-1.28496	0.0759149	-4.76489	1.88955e-06	7.26622e-05
ENSMUSG00000050505.7	Pcdh20	344.402	-0.479717	-1.39447	0.100703	-4.76367	1.90102e-06	7.29495e-05
ENSMUSG00000043458.5	Pcdhb12	155.143	-0.601524	-1.51732	0.126323	-4.76181	1.91869e-06	7.34732e-05
ENSMUSG00000040265.16	Dnm3	5093.78	-0.318908	-1.24739	0.0670461	-4.75655	1.96932e-06	7.52543e-05
ENSMUSG00000004110.17	Cacna1e	5969.35	-0.25108	-1.1901	0.0527964	-4.75564	1.97822e-06	7.54365e-05
ENSMUSG00000038602.7	Slc35f1	4393.75	-0.204016	-1.1519	0.0429047	-4.75511	1.98335e-06	7.54749e-05
ENSMUSG00000026556.15	Vangl2	4493.56	0.252295	1.1911	0.0531608	4.74589	2.07594e-06	7.88338e-05
ENSMUSG00000025409.14	Mbd6	3461.18	0.277616	1.21219	0.0585312	4.74304	2.10532e-06	7.96716e-05
ENSMUSG00000024083.16	Pja2	10055.8	-0.199044	-1.14794	0.0419667	-4.74291	2.10672e-06	7.96716e-05
ENSMUSG00000034168.7	Irf2bpl	4454.05	0.216327	1.16177	0.0456891	4.73475	2.19324e-06	8.27722e-05
ENSMUSG00000056258.9	Kcnq3	2196.32	-0.273915	-1.20908	0.0578624	-4.7339	2.20251e-06	8.29507e-05
ENSMUSG00000070639.5	Lrrc8b	2804.07	-0.290254	-1.22286	0.0613341	-4.73234	2.21945e-06	8.34165e-05
ENSMUSG00000051359.15	Ncald	5523.04	-0.248516	-1.18798	0.0525363	-4.73037	2.24113e-06	8.40583e-05
ENSMUSG00000041708.12	Mpped1	10392.5	-0.263274	-1.2002	0.0556939	-4.72717	2.27676e-06	8.52198e-05
ENSMUSG00000057738.14	Sptan1	38777	-0.253693	-1.19226	0.0536833	-4.72573	2.2929e-06	8.56485e-05
ENSMUSG00000063531.7	Sema3e	335.743	-0.478681	-1.39347	0.101416	-4.71999	2.35851e-06	8.79196e-05
ENSMUSG00000064325.4	Hhip	97.4846	-0.761004	-1.69467	0.161315	-4.7175	2.38758e-06	8.8822e-05
ENSMUSG00000058318.15	Phf21a	3055.03	0.2076	1.15477	0.0440154	4.71653	2.39899e-06	8.90649e-05
ENSMUSG00000046785.8	Epm2aip1	6118.67	-0.26424	-1.201	0.0560346	-4.71565	2.4094e-06	8.9109e-05
ENSMUSG00000036155.13	Mgat5	3762.63	-0.191871	-1.14224	0.0406886	-4.71561	2.40993e-06	8.9109e-05
ENSMUSG00000039328.11	Rnf122	811.596	0.391531	1.31178	0.0831092	4.71105	2.4645e-06	9.09424e-05
ENSMUSG00000029009.17	Mthfr	1528.72	0.234691	1.17665	0.0498408	4.70882	2.49159e-06	9.17568e-05
ENSMUSG00000052534.15	Pbx1	9749.16	-0.212711	-1.15886	0.0451894	-4.70711	2.51259e-06	9.23439e-05
ENSMUSG00000035342.14	Lzts2	1205.97	0.295564	1.22736	0.0628338	4.70391	2.55229e-06	9.36147e-05
ENSMUSG00000053080.10	2700081O15Rik	9721.55	0.197643	1.14682	0.0421012	4.69448	2.67289e-06	9.78418e-05
ENSMUSG00000030465.19	Psd3	2098.52	-0.274353	-1.20945	0.0584719	-4.69205	2.7048e-06	9.88118e-05
ENSMUSG00000033063.8	Cntnap3	304.987	-0.570183	-1.48471	0.121585	-4.68957	2.73775e-06	9.98157e-05
ENSMUSG00000032452.12	Clstn2	2096.35	-0.288268	-1.22117	0.0614944	-4.68772	2.76264e-06	0.000100523
ENSMUSG00000026827.12	Gpd2	2044.75	-0.295813	-1.22758	0.0631408	-4.68497	2.80004e-06	0.000101479
ENSMUSG00000026510.10	Trp53bp2	1685.25	0.218115	1.16321	0.0465537	4.68524	2.79625e-06	0.000101479
ENSMUSG00000021895.10	Arhgef3	515.207	-0.370248	-1.29257	0.0790595	-4.68315	2.82496e-06	0.000101709
ENSMUSG00000024044.19	Epb41l3	3968.73	-0.206132	-1.15359	0.0440153	-4.68318	2.82456e-06	0.000101709
ENSMUSG00000032017.14	Grik4	706.643	-0.316177	-1.24503	0.0675177	-4.68289	2.82864e-06	0.000101709
ENSMUSG00000060572.17	Mfap2	1552.17	0.272302	1.20773	0.0581454	4.68311	2.8255e-06	0.000101709
ENSMUSG00000070808.4	Bicra	2616.65	0.253282	1.19192	0.0541002	4.68172	2.84477e-06	0.000102087
ENSMUSG00000036862.15	Dchs1	10813.1	0.199418	1.14824	0.0426519	4.67549	2.93258e-06	0.000105032
ENSMUSG00000033595.7	Lgi3	378.198	-0.458674	-1.37428	0.098126	-4.67434	2.94899e-06	0.000105414
ENSMUSG00000019874.11	Fabp7	13147.3	-0.246397	-1.18624	0.0527471	-4.67128	2.99326e-06	0.00010661
ENSMUSG00000029822.15	Osbpl3	410.53	-0.400298	-1.31978	0.0856946	-4.67122	2.99415e-06	0.00010661
ENSMUSG00000064366.1	mt-Tl2	47.833	1.21708	2.32476	0.260808	4.66658	3.0626e-06	0.000108835
ENSMUSG00000110455.1	Gm45904	228.343	-0.517506	-1.43148	0.110924	-4.6654	3.08017e-06	0.000109247
ENSMUSG00000042359.18	Osbpl6	1839.48	-0.334321	-1.26078	0.071683	-4.66388	3.10298e-06	0.000109843
ENSMUSG00000006307.16	Kmt2b	6122.15	0.199349	1.14818	0.0428101	4.65659	3.21488e-06	0.000113365
ENSMUSG00000035621.13	Midn	7468.38	0.228867	1.17191	0.0491472	4.65677	3.21209e-06	0.000113365
ENSMUSG00000030302.16	Atp2b2	5298.47	-0.245569	-1.18556	0.0527749	-4.65315	3.26897e-06	0.00011505
ENSMUSG00000031821.11	Gins2	2243.26	0.246393	1.18624	0.0529572	4.65268	3.27644e-06	0.000115091
ENSMUSG00000028351.5	Brinp1	2331.46	-0.208853	-1.15577	0.0449434	-4.64703	3.3675e-06	0.000118063
ENSMUSG00000057614.6	Gnai1	2858.5	-0.265814	-1.20231	0.0572813	-4.64051	3.47557e-06	0.000121618
ENSMUSG00000031762.7	Mt2	211.018	-0.651694	-1.57101	0.140575	-4.63593	3.55333e-06	0.000124102
ENSMUSG00000045648.15	Vwc2l	408.707	-0.391396	-1.31166	0.0844394	-4.63523	3.56543e-06	0.000124287
ENSMUSG00000029720.9	Gm20605	1601.43	0.240468	1.18138	0.0518921	4.63399	3.5868e-06	0.000124793
ENSMUSG00000034613.12	Ppm1h	1705.36	-0.260022	-1.1975	0.0561658	-4.62955	3.6646e-06	0.000127163
ENSMUSG00000027340.15	Slc23a2	3137.4	-0.216054	-1.16155	0.0466709	-4.62931	3.66884e-06	0.000127163
ENSMUSG00000004031.13	Brinp2	2339.63	-0.22467	-1.16851	0.0485516	-4.62744	3.70209e-06	0.000128073
ENSMUSG00000001248.15	Gramd1a	10365.3	0.170864	1.12573	0.0369864	4.61963	3.84416e-06	0.000132736
ENSMUSG00000034675.17	Dbn1	21116.7	0.170239	1.12524	0.0368739	4.61679	3.89718e-06	0.000134313
ENSMUSG00000061911.15	Myt1l	9568.99	-0.275952	-1.21079	0.0597872	-4.61557	3.9202e-06	0.000134852
ENSMUSG00000050332.7	Amer1	1335.65	-0.354407	-1.27846	0.0767954	-4.61495	3.93187e-06	0.000134999
ENSMUSG00000033676.13	Gabrb3	5807.85	-0.251996	-1.19085	0.0546507	-4.61102	4.00698e-06	0.000137225
ENSMUSG00000025860.15	Xiap	2414.07	-0.222268	-1.16657	0.0482062	-4.61077	4.01171e-06	0.000137225
ENSMUSG00000061410.6	Zcchc14	8113.11	0.155713	1.11397	0.033775	4.6103	4.02094e-06	0.000137283
ENSMUSG00000019978.16	Epb41l2	2071.55	-0.246806	-1.18658	0.0535644	-4.60765	4.07239e-06	0.00013878
ENSMUSG00000036452.18	Arhgap26	1175.37	-0.334987	-1.26137	0.0727272	-4.60608	4.1033e-06	0.000139314
ENSMUSG00000093460.9	Six3os1	1024.62	0.428718	1.34604	0.0930753	4.60614	4.10206e-06	0.000139314
ENSMUSG00000033948.3	Zswim5	1824.04	0.298953	1.23025	0.0649542	4.60253	4.17398e-06	0.000141451
ENSMUSG00000064115.13	Cadm2	2957.44	-0.322753	-1.25072	0.0701366	-4.60178	4.18899e-06	0.000141556
ENSMUSG00000047496.6	Rnf152	3432.84	-0.300816	-1.23184	0.0653721	-4.6016	4.19258e-06	0.000141556
ENSMUSG00000036545.9	Adamts2	631.528	-0.325128	-1.25278	0.070689	-4.59941	4.23681e-06	0.000142785
ENSMUSG00000050663.7	Trhde	453.758	-0.427251	-1.34467	0.0929207	-4.59801	4.26537e-06	0.000143483
ENSMUSG00000028664.14	Ephb2	7884.9	0.213109	1.15918	0.0463681	4.59603	4.30619e-06	0.00014459
ENSMUSG00000033722.9	BC034090	482.629	0.362881	1.28599	0.0789711	4.59511	4.32514e-06	0.00014496
ENSMUSG00000021065.16	Fut8	1778.53	-0.220961	-1.16551	0.0481111	-4.59273	4.37481e-06	0.000146088
ENSMUSG00000022205.15	Sub1	4901.7	-0.186446	-1.13796	0.040595	-4.59282	4.37303e-06	0.000146088
ENSMUSG00000031367.15	Ap1s2	1812.69	-0.228478	-1.1716	0.0497704	-4.59064	4.41888e-06	0.000147291
ENSMUSG00000023868.17	Pde10a	3640.7	-0.324911	-1.25259	0.0707964	-4.58937	4.44592e-06	0.000147922
ENSMUSG00000041444.14	Arhgap32	3670.08	-0.336258	-1.26248	0.0733829	-4.58224	4.60014e-06	0.000152775
ENSMUSG00000093445.7	Lrch4	1268.59	0.248548	1.18801	0.0542527	4.58131	4.62079e-06	0.000153182
ENSMUSG00000020069.16	Hnrnph3	3073.35	0.213763	1.15971	0.0466831	4.57902	4.67161e-06	0.000154586
ENSMUSG00000024892.17	Pcx	1866.71	-0.275944	-1.21079	0.0602898	-4.57695	4.71799e-06	0.000155839
ENSMUSG00000027508.15	Pag1	1464.23	-0.299435	-1.23066	0.0654741	-4.57334	4.80014e-06	0.000158266
ENSMUSG00000052133.16	Sema5b	1733.49	0.301077	1.23206	0.0658448	4.57253	4.81861e-06	0.000158303
ENSMUSG00000025369.15	Smarcc2	18052.3	0.155605	1.11389	0.034029	4.57272	4.81428e-06	0.000158303
ENSMUSG00000030077.11	Chl1	14166.4	-0.456853	-1.37254	0.0999961	-4.56871	4.90728e-06	0.000160927
ENSMUSG00000037259.15	Dzank1	2038.44	-0.330056	-1.25706	0.0722804	-4.56633	4.96332e-06	0.000162183
ENSMUSG00000045518.8	Onecut3	245.645	0.576317	1.49104	0.1262	4.56671	4.95445e-06	0.000162183
ENSMUSG00000037266.18	Rsrp1	10928.7	0.180979	1.13365	0.0396421	4.56533	4.98716e-06	0.000162671
ENSMUSG00000056537.11	Rlim	1804.76	-0.220512	-1.16515	0.0483112	-4.5644	5.0093e-06	0.000163101
ENSMUSG00000040097.16	Flywch1	4056.75	0.183148	1.13536	0.0401315	4.5637	5.02591e-06	0.000163233
ENSMUSG00000021903.11	Galnt15	98.7965	-0.80193	-1.74343	0.175728	-4.56348	5.0312e-06	0.000163233
ENSMUSG00000008855.17	Hdac5	4637.12	0.179942	1.13284	0.0394463	4.56169	5.07436e-06	0.000164341
ENSMUSG00000030287.15	Itpr2	385.043	-0.393885	-1.31393	0.0863845	-4.55967	5.12329e-06	0.000165632
ENSMUSG00000029673.17	Auts2	7557.14	0.225898	1.1695	0.0495566	4.55838	5.15486e-06	0.000166065
ENSMUSG00000027797.15	Dclk1	21971.5	-0.243197	-1.18361	0.0533491	-4.55859	5.1499e-06	0.000166065
ENSMUSG00000033066.15	Gas7	6052.79	-0.306627	-1.23681	0.0672724	-4.55799	5.16461e-06	0.000166086
ENSMUSG00000024552.16	Slc14a2	229.095	0.571662	1.48623	0.12549	4.55542	5.2281e-06	0.000167832
ENSMUSG00000053465.6	Hs6st3	375.484	-0.424156	-1.34179	0.0931328	-4.55432	5.25564e-06	0.00016842
ENSMUSG00000102593.1	Gm38384	43.9899	-1.23131	-2.3478	0.270533	-4.55142	5.32858e-06	0.00017016
ENSMUSG00000018846.8	Pank3	3199.61	-0.284174	-1.21771	0.0624332	-4.55166	5.32248e-06	0.00017016
ENSMUSG00000041773.8	Enc1	28142.8	-0.152748	-1.11169	0.0335672	-4.55053	5.35116e-06	0.000170584
ENSMUSG00000066306.13	Numa1	7150.3	0.198385	1.14741	0.0436396	4.54599	5.4677e-06	0.000173995
ENSMUSG00000090077.9	Lime1	3526.17	0.202329	1.15055	0.0445304	4.54362	5.52953e-06	0.000175656
ENSMUSG00000020536.12	Llgl1	3795.5	0.209929	1.15663	0.0462097	4.54296	5.54696e-06	0.000175904
ENSMUSG00000022865.14	Cxadr	13608.6	-0.224575	-1.16843	0.0495183	-4.5352	5.75498e-06	0.000182184
ENSMUSG00000024426.17	Atat1	10994.7	0.150499	1.10995	0.0332339	4.52849	5.94067e-06	0.000187413
ENSMUSG00000040710.10	St8sia4	1977	-0.282736	-1.2165	0.062433	-4.52864	5.93651e-06	0.000187413
ENSMUSG00000062044.16	Lmtk3	15142.2	0.22796	1.17118	0.0503532	4.52723	5.9763e-06	0.000188212
ENSMUSG00000031765.8	Mt1	288.243	-0.548562	-1.46263	0.121184	-4.52669	5.99146e-06	0.000188365
ENSMUSG00000032637.15	Atxn2l	11007.1	0.169576	1.12473	0.0375349	4.51784	6.2475e-06	0.000196077
ENSMUSG00000036606.17	Plxnb2	9629.88	0.19254	1.14277	0.042623	4.51728	6.264e-06	0.000196258
ENSMUSG00000005583.16	Mef2c	5645.66	-0.769486	-1.70466	0.170363	-4.51675	6.27948e-06	0.000196406
ENSMUSG00000027993.16	Trim2	8455.57	-0.277976	-1.21249	0.0615597	-4.51555	6.31515e-06	0.000197184
ENSMUSG00000118202.1	C030017B01Rik	124.49	-0.695149	-1.61905	0.154108	-4.51079	6.45875e-06	0.000201324
ENSMUSG00000031012.17	Cask	5062.57	-0.20442	-1.15222	0.0453316	-4.50944	6.49988e-06	0.00020226
ENSMUSG00000030400.17	Ercc2	2655.76	0.18053	1.1333	0.0400429	4.5084	6.53175e-06	0.000202906
ENSMUSG00000020300.14	Cpeb4	3232.02	-0.336206	-1.26243	0.0745913	-4.5073	6.56568e-06	0.000203614
ENSMUSG00000059898.9	Dsc3	51.8073	-1.08547	-2.12207	0.240968	-4.50463	6.64877e-06	0.000205842
ENSMUSG00000034731.11	Dgkh	1002.12	-0.326973	-1.25438	0.0726135	-4.50292	6.7026e-06	0.000207157
ENSMUSG00000063895.7	Nupl1	913.95	-0.278995	-1.21335	0.0620014	-4.49982	6.80107e-06	0.000209845
ENSMUSG00000020122.16	Egfr	735.631	-0.317458	-1.24613	0.0705805	-4.49782	6.86546e-06	0.000210804
ENSMUSG00000040640.11	Erc2	4829.03	-0.224457	-1.16834	0.0498978	-4.49834	6.84873e-06	0.000210804
ENSMUSG00000024939.6	Fam89b	1711.7	0.227318	1.17066	0.0505401	4.49778	6.86675e-06	0.000210804
ENSMUSG00000025128.7	Bhlhe22	2527.62	-0.273264	-1.20854	0.060807	-4.49396	6.99112e-06	0.000214261
ENSMUSG00000062098.11	Btbd3	3264.09	-0.188495	-1.13957	0.0419482	-4.49352	7.00565e-06	0.000214347
ENSMUSG00000021779.17	Thrb	105.708	-0.759765	-1.69322	0.169215	-4.48994	7.12431e-06	0.000217613
ENSMUSG00000022994.9	Adcy6	3954.39	0.187474	1.13877	0.0417826	4.48689	7.22687e-06	0.000220377
ENSMUSG00000020846.6	Rflnb	469.237	-0.36523	-1.28809	0.0814624	-4.48341	7.34581e-06	0.000223631
ENSMUSG00000034158.9	Lrrc58	1927.31	-0.214966	-1.16068	0.0479655	-4.48169	7.40544e-06	0.000225071
ENSMUSG00000031386.14	Hcfc1	9582.98	0.189385	1.14028	0.0423175	4.47535	7.62868e-06	0.000231471
ENSMUSG00000028161.17	Ppp3ca	6980.85	-0.215474	-1.16109	0.0481746	-4.47278	7.72097e-06	0.000233883
ENSMUSG00000026131.20	Dst	8819.34	-0.263977	-1.20078	0.0590668	-4.46913	7.85394e-06	0.000237517
ENSMUSG00000026824.11	Kcnj3	811.251	-0.325592	-1.25318	0.0728746	-4.46784	7.90127e-06	0.000237767
ENSMUSG00000003199.16	Mpnd	2979.74	0.20497	1.15266	0.0458738	4.46813	7.89046e-06	0.000237767
ENSMUSG00000034059.14	Ypel4	880.922	0.261305	1.19856	0.0584843	4.46795	7.89741e-06	0.000237767
ENSMUSG00000038630.8	Zkscan16	130.059	-0.886088	-1.84816	0.198451	-4.46503	8.00584e-06	0.000240518
ENSMUSG00000109390.1	Gm45718	35.7289	-1.35713	-2.56174	0.304075	-4.46313	8.07704e-06	0.000242258
ENSMUSG00000024393.14	Prrc2a	25173.1	0.175119	1.12906	0.0392468	4.462	8.11975e-06	0.00024314
ENSMUSG00000006728.12	Cdk4	6611.63	0.210973	1.15747	0.0473058	4.45978	8.20437e-06	0.000244471
ENSMUSG00000072640.11	Lyrm9	1380.33	-0.238743	-1.17996	0.0535259	-4.46032	8.18371e-06	0.000244471
ENSMUSG00000045657.3	Pcdhb10	107.179	-0.688173	-1.61124	0.154305	-4.45982	8.20285e-06	0.000244471
ENSMUSG00000032826.18	Ank2	15300.5	-0.251019	-1.19005	0.0563046	-4.45823	8.26373e-06	0.000245839
ENSMUSG00000029687.16	Ezh2	2336	0.305827	1.23613	0.0686848	4.45262	8.48303e-06	0.000251953
ENSMUSG00000042557.14	Sin3a	2194.21	0.237963	1.17933	0.0534721	4.45022	8.57812e-06	0.000254239
ENSMUSG00000049823.9	Zbtb12	3276.32	0.21592	1.16144	0.0485215	4.44998	8.58785e-06	0.000254239
ENSMUSG00000003279.17	Dlgap1	3058.4	-0.28172	-1.21564	0.0633337	-4.44819	8.65986e-06	0.000255956
ENSMUSG00000044043.4	Pcdhb14	141.727	-0.612428	-1.52883	0.137746	-4.44607	8.74552e-06	0.000258071
ENSMUSG00000023473.13	Celsr3	13786.3	0.199201	1.14806	0.0448491	4.44158	8.93025e-06	0.000263097
ENSMUSG00000063382.6	Bcl9l	5578.84	0.193547	1.14357	0.0436685	4.43218	9.32854e-06	0.000274388
ENSMUSG00000064372.1	mt-Tp	343.062	-0.430415	-1.34762	0.097139	-4.43092	9.38332e-06	0.000275556
ENSMUSG00000018169.12	Mfng	522.054	0.450855	1.36685	0.10179	4.42927	9.45515e-06	0.000277219
ENSMUSG00000022441.17	Efcab6	174.574	-0.554471	-1.46863	0.125236	-4.42742	9.53675e-06	0.000279164
ENSMUSG00000027329.9	Spef1	1527.67	0.231562	1.17411	0.0523306	4.42498	9.6449e-06	0.000281878
ENSMUSG00000039629.14	Strip2	525.581	-0.435871	-1.35273	0.0985464	-4.42301	9.73374e-06	0.000283695
ENSMUSG00000062175.13	Tgif2	724.999	0.316075	1.24494	0.0714632	4.42291	9.73813e-06	0.000283695
ENSMUSG00000027582.16	Zgpat	6817.25	0.180822	1.13353	0.0409209	4.41882	9.92392e-06	0.000288647
ENSMUSG00000038805.10	Six3	836.471	0.372199	1.29432	0.0842659	4.41696	1.00097e-05	0.00029068
ENSMUSG00000022098.10	Bmp1	2649.97	0.204823	1.15254	0.0463793	4.41625	1.00426e-05	0.000291171
ENSMUSG00000032340.8	Neo1	10198.7	-0.188772	-1.13979	0.0427507	-4.41565	1.00709e-05	0.00029153
ENSMUSG00000028796.17	Phc2	4057.53	0.221985	1.16634	0.0502947	4.41369	1.01621e-05	0.000293705
ENSMUSG00000032570.17	Atp2c1	4040.7	-0.201655	-1.15002	0.0456982	-4.41275	1.02068e-05	0.00029453
ENSMUSG00000071054.12	Safb	6836.14	0.159649	1.11702	0.0361859	4.41192	1.02459e-05	0.00029519
ENSMUSG00000067028.11	Cntnap5b	120.94	-0.726314	-1.65441	0.164715	-4.40951	1.03604e-05	0.000298021
ENSMUSG00000029467.15	Atp2a2	13475.5	-0.196173	-1.14565	0.0445089	-4.40749	1.04577e-05	0.000300346
ENSMUSG00000024238.15	Zeb1	3340.82	-0.176719	-1.13031	0.0401204	-4.40471	1.05926e-05	0.000303743
ENSMUSG00000104362.1	Gm37928	308.926	-0.456208	-1.37193	0.103646	-4.40158	1.07464e-05	0.00030767
ENSMUSG00000038128.7	Camk4	270.765	-0.427289	-1.3447	0.0971566	-4.39794	1.09283e-05	0.000312389
ENSMUSG00000047959.4	Kcna3	64.2398	-1.17686	-2.26085	0.267625	-4.39744	1.09536e-05	0.000312624
ENSMUSG00000026991.20	Pkp4	3677.2	-0.21058	-1.15715	0.0478951	-4.39669	1.09915e-05	0.000313216
ENSMUSG00000067578.3	Cbln4	678.955	-0.302778	-1.23352	0.068961	-4.39057	1.13054e-05	0.000321657
ENSMUSG00000037727.6	Avp	78.9913	-0.869931	-1.82758	0.19838	-4.38518	1.15889e-05	0.000328699
ENSMUSG00000052516.19	Robo2	7323.03	-0.21943	-1.16427	0.0500379	-4.38528	1.15836e-05	0.000328699
ENSMUSG00000103985.1	Gm37446	117.969	-0.640465	-1.55883	0.146171	-4.3816	1.17811e-05	0.000333118
ENSMUSG00000019828.13	Grm1	1096.45	-0.297636	-1.22913	0.0679257	-4.38179	1.17709e-05	0.000333118
ENSMUSG00000020589.17	Fam49a	6835.71	-0.259255	-1.19686	0.05925	-4.37561	1.21095e-05	0.000341873
ENSMUSG00000061689.15	Dlgap4	11323	0.155545	1.11384	0.0355573	4.37449	1.21719e-05	0.000342577
ENSMUSG00000057716.7	Tmem178b	5286.5	-0.241194	-1.18197	0.0551365	-4.3745	1.21713e-05	0.000342577
ENSMUSG00000110588.1	Gm45774	201.47	-0.626483	-1.5438	0.143231	-4.37394	1.22023e-05	0.000342904
ENSMUSG00000018765.5	Fxr2	3642.24	0.184616	1.13651	0.0422131	4.37342	1.22315e-05	0.000343197
ENSMUSG00000036138.16	Acaa1a	2512.09	0.184252	1.13623	0.0421427	4.37211	1.23054e-05	0.000344739
ENSMUSG00000027763.13	Mbnl1	762.1	-0.280453	-1.21458	0.0641844	-4.36949	1.24537e-05	0.000348361
ENSMUSG00000035403.10	Crb2	557.199	0.335376	1.26171	0.0768516	4.36395	1.27736e-05	0.000356218
ENSMUSG00000074457.10	S100a16	354.836	-0.445741	-1.36201	0.102134	-4.36428	1.27543e-05	0.000356218
ENSMUSG00000040940.18	Arhgef1	5467.92	0.183615	1.13573	0.0421036	4.36103	1.29449e-05	0.000360445
ENSMUSG00000051615.14	Rap2a	2737	-0.20993	-1.15663	0.0481477	-4.36011	1.29996e-05	0.000361415
ENSMUSG00000040896.16	Kcnd3	2863.23	-0.264555	-1.20127	0.0607034	-4.35815	1.31168e-05	0.000363569
ENSMUSG00000034636.9	Zyg11b	6637.66	-0.23178	-1.17428	0.0531806	-4.35834	1.3105e-05	0.000363569
ENSMUSG00000047126.17	Cltc	13480.2	-0.191509	-1.14196	0.0439491	-4.35752	1.31542e-05	0.000364051
ENSMUSG00000040859.14	Bsdc1	1727.17	0.201899	1.15021	0.0463467	4.35628	1.3229e-05	0.000365569
ENSMUSG00000019890.4	Nts	496.62	-0.913119	-1.88311	0.209749	-4.3534	1.34043e-05	0.000369853
ENSMUSG00000026575.15	Nme7	1951.87	-0.315341	-1.24431	0.0724709	-4.35128	1.35344e-05	0.000372642
ENSMUSG00000027748.11	Trpc4	442.216	-0.455998	-1.37173	0.104801	-4.35109	1.35462e-05	0.000372642
ENSMUSG00000021943.7	Gdf10	550.482	-0.386951	-1.30763	0.088969	-4.34928	1.36587e-05	0.000375172
ENSMUSG00000027560.4	Dok5	1244.37	-0.340617	-1.2663	0.0783346	-4.34823	1.37242e-05	0.000375841
ENSMUSG00000047976.4	Kcna1	120.195	-0.776486	-1.71295	0.178575	-4.34824	1.37236e-05	0.000375841
ENSMUSG00000038502.17	Ptov1	8859.48	0.185083	1.13688	0.0425953	4.34515	1.39181e-05	0.000380217
ENSMUSG00000028364.15	Tnc	9868.8	-0.170382	-1.12536	0.0392131	-4.34503	1.39256e-05	0.000380217
ENSMUSG00000056004.16	9330182L06Rik	1603.73	-0.330693	-1.25762	0.0761394	-4.34325	1.40389e-05	0.000382737
ENSMUSG00000027111.16	Itga6	1514.69	-0.232989	-1.17527	0.053682	-4.34016	1.42378e-05	0.000387583
ENSMUSG00000096054.3	Syne1	2629.97	-0.313731	-1.24292	0.0722994	-4.33933	1.42918e-05	0.000388474
ENSMUSG00000045062.4	Pcdhb7	434.711	-0.424201	-1.34183	0.0978475	-4.33532	1.45545e-05	0.000395026
ENSMUSG00000038437.11	Mllt6	5539.98	0.177312	1.13077	0.0409179	4.33336	1.4685e-05	0.000397977
ENSMUSG00000092981.1	Mir5125	527.809	0.314927	1.24395	0.0726974	4.33202	1.47749e-05	0.000399819
ENSMUSG00000034981.9	Parm1	542.648	-0.326824	-1.25425	0.0754753	-4.33021	1.48966e-05	0.000402518
ENSMUSG00000086496.1	Gm14204	1529.17	0.305354	1.23572	0.0705859	4.32599	1.51849e-05	0.000409097
ENSMUSG00000037098.18	Rab11fip3	4554.66	0.157339	1.11523	0.0363693	4.32616	1.51735e-05	0.000409097
ENSMUSG00000040624.18	Plekhg1	717.153	-0.304084	-1.23463	0.0703234	-4.32409	1.53166e-05	0.000412037
ENSMUSG00000021846.9	Peli2	917.461	-0.253998	-1.19251	0.0587497	-4.32338	1.53655e-05	0.000412743
ENSMUSG00000033569.17	Adgrb3	3137.22	-0.186174	-1.13774	0.0430665	-4.32293	1.53968e-05	0.000412793
ENSMUSG00000099010.1	Gm27357	539.606	0.304431	1.23493	0.0704259	4.32271	1.54125e-05	0.000412793
ENSMUSG00000027475.9	Kif3b	4319.92	-0.194677	-1.14447	0.0450466	-4.32169	1.54839e-05	0.000414097
ENSMUSG00000000197.8	Nalcn	1823.21	-0.293081	-1.22525	0.067831	-4.32076	1.55495e-05	0.000414639
ENSMUSG00000063873.10	Slc24a3	2568.45	-0.25289	-1.19159	0.0585285	-4.32079	1.55468e-05	0.000414639
ENSMUSG00000034684.12	Sema3f	2531.03	0.215472	1.16108	0.0499044	4.31769	1.57668e-05	0.000419819
ENSMUSG00000052727.6	Map1b	62143.8	-0.20516	-1.15281	0.0475526	-4.31437	1.60056e-05	0.000425557
ENSMUSG00000042460.5	C1galt1	579.016	-0.334363	-1.26082	0.077518	-4.31336	1.60791e-05	0.000426892
ENSMUSG00000021314.12	Amph	4084.87	-0.203418	-1.15142	0.0471722	-4.31225	1.61603e-05	0.000428423
ENSMUSG00000022103.10	Gfra2	1150.93	-0.270443	-1.20618	0.0627343	-4.31093	1.62566e-05	0.000430199
ENSMUSG00000048696.11	Mex3d	2672.35	0.207837	1.15495	0.048215	4.31062	1.62799e-05	0.000430199
ENSMUSG00000054520.15	Sh3bp2	1903.26	0.194473	1.14431	0.0451175	4.31037	1.62979e-05	0.000430199
ENSMUSG00000020044.13	Timp3	2148.66	-0.289956	-1.2226	0.0673076	-4.30792	1.64796e-05	0.000434367
ENSMUSG00000040016.16	Ptger3	132.477	-0.734763	-1.66412	0.17058	-4.30745	1.65149e-05	0.000434671
ENSMUSG00000025019.17	Lcor	131.774	-0.824029	-1.77034	0.191366	-4.30603	1.6621e-05	0.000436832
ENSMUSG00000033717.6	Adra2a	618.136	-0.30305	-1.23375	0.0703913	-4.30522	1.66817e-05	0.000437172
ENSMUSG00000029004.15	Kmt2e	8466.88	0.171774	1.12644	0.0398982	4.3053	1.66762e-05	0.000437172
ENSMUSG00000030022.14	Adamts9	430.038	-0.381323	-1.30254	0.0885885	-4.30443	1.67415e-05	0.00043811
ENSMUSG00000062184.11	Hs6st2	2267.72	-0.235472	-1.17729	0.054712	-4.30384	1.6786e-05	0.000438644
ENSMUSG00000052135.8	Foxo6	976.944	0.25445	1.19288	0.0591648	4.30069	1.70266e-05	0.000444296
ENSMUSG00000020453.17	Patz1	2344.1	0.198873	1.1478	0.0462466	4.30027	1.70593e-05	0.000444515
ENSMUSG00000107008.3	Gm2762	113.282	-0.708912	-1.63457	0.164905	-4.29892	1.71632e-05	0.000446586
ENSMUSG00000013523.13	Bcas1	253.103	-0.444158	-1.36052	0.103343	-4.29791	1.72419e-05	0.000447358
ENSMUSG00000101671.1	Gm28221	824.958	-0.301614	-1.23252	0.070176	-4.29797	1.7237e-05	0.000447358
ENSMUSG00000038702.6	Dsel	649.599	-0.298363	-1.22975	0.0694467	-4.29629	1.73679e-05	0.000449989
ENSMUSG00000007653.12	Gabrb2	827.536	-1.14968	-2.21864	0.267647	-4.29549	1.74307e-05	0.000450338
ENSMUSG00000030822.15	Prr14	1430.24	0.221842	1.16622	0.0516448	4.29553	1.7428e-05	0.000450338
ENSMUSG00000026434.12	Nucks1	4725.42	-0.184092	-1.1361	0.0428724	-4.29396	1.75512e-05	0.000452669
ENSMUSG00000028399.18	Ptprd	5199.93	-0.215387	-1.16102	0.0501633	-4.29372	1.75705e-05	0.000452669
ENSMUSG00000079481.11	Nhsl2	896.5	-0.315227	-1.24421	0.0734445	-4.29205	1.77029e-05	0.000455438
ENSMUSG00000033453.8	Adamts15	748.899	-0.286624	-1.21978	0.0668122	-4.28999	1.78681e-05	0.000459042
ENSMUSG00000047344.9	Lancl3	274.264	-0.569993	-1.48452	0.132981	-4.28627	1.81694e-05	0.000466128
ENSMUSG00000038774.9	Ascc3	933.915	-0.267444	-1.20367	0.0624409	-4.28316	1.8426e-05	0.000472047
ENSMUSG00000114797.1	Gm49336	2907.23	-0.239699	-1.18075	0.0559674	-4.28283	1.84529e-05	0.000472073
ENSMUSG00000020532.18	Acaca	4895.33	-0.275982	-1.21082	0.0644519	-4.28198	1.85241e-05	0.000473233
ENSMUSG00000023972.10	Ptk7	1945.17	0.206933	1.15423	0.0484109	4.27452	1.91552e-05	0.000488584
ENSMUSG00000027351.14	Spred1	2294.75	-0.210594	-1.15716	0.0492705	-4.27425	1.91785e-05	0.000488584
ENSMUSG00000039117.16	Taf4	1364.09	0.225278	1.169	0.0527337	4.27199	1.93737e-05	0.000492868
ENSMUSG00000029090.12	Adgra3	2001.78	0.198262	1.14732	0.0464352	4.26966	1.95771e-05	0.000497351
ENSMUSG00000031654.16	Cbln1	1869.79	-0.199713	-1.14847	0.0467804	-4.26917	1.96204e-05	0.000497758
ENSMUSG00000027199.14	Gatm	944.103	-0.319026	-1.24749	0.0747441	-4.26824	1.97019e-05	0.000498441
ENSMUSG00000084911.1	Gm16185	146.888	-0.650725	-1.56996	0.152457	-4.26826	1.97006e-05	0.000498441
ENSMUSG00000020848.7	Doc2b	1775.94	-0.249424	-1.18873	0.0584499	-4.2673	1.97849e-05	0.000499703
ENSMUSG00000045636.16	Mtus1	2503.24	0.177446	1.13088	0.0415851	4.26706	1.98065e-05	0.000499703
ENSMUSG00000036510.17	Cdh8	2583.22	-0.206164	-1.15362	0.0483329	-4.2655	1.99451e-05	0.000501529
ENSMUSG00000103719.1	Gm38039	171.737	-0.522932	-1.43687	0.122599	-4.26539	1.99554e-05	0.000501529
ENSMUSG00000030102.11	Itpr1	1659.03	-0.596219	-1.51175	0.139783	-4.26532	1.99612e-05	0.000501529
ENSMUSG00000039671.18	Zmynd8	6167.25	0.147787	1.10787	0.0347421	4.25382	2.10155e-05	0.000527294
ENSMUSG00000033326.15	Kdm4a	6443.93	0.171596	1.1263	0.0403596	4.25167	2.12183e-05	0.00053165
ENSMUSG00000037791.15	Phf12	3149.3	0.201863	1.15018	0.0475598	4.2444	2.19181e-05	0.000548432
ENSMUSG00000040054.17	Baz2a	3693.47	0.206054	1.15353	0.0485896	4.2407	2.22828e-05	0.000556796
ENSMUSG00000106451.1	Gm42934	58.8177	-1.12474	-2.18062	0.265285	-4.23972	2.23794e-05	0.000558446
ENSMUSG00000006740.14	Kif5b	3698.84	-0.224457	-1.16834	0.0530115	-4.23411	2.29462e-05	0.000571808
ENSMUSG00000085741.8	5430405H02Rik	739.483	0.296809	1.22842	0.0701731	4.22967	2.34038e-05	0.000581625
ENSMUSG00000031134.16	Rbmx	6608.38	0.175193	1.12912	0.0414184	4.22983	2.33869e-05	0.000581625
ENSMUSG00000105975.4	Gm42609	655.135	-0.428069	-1.34543	0.10145	-4.21952	2.44819e-05	0.000606622
ENSMUSG00000022342.6	Kcnv1	381.883	-0.372928	-1.29498	0.0883784	-4.21968	2.44651e-05	0.000606622
ENSMUSG00000054976.14	Nyap2	996.179	-0.335752	-1.26204	0.0795817	-4.21897	2.45425e-05	0.000606622
ENSMUSG00000040209.12	Zfp704	5332.3	-0.225101	-1.16886	0.0533511	-4.21924	2.45127e-05	0.000606622
ENSMUSG00000057230.14	Aak1	5282.91	-0.257858	-1.1957	0.0611552	-4.21645	2.48177e-05	0.000612594
ENSMUSG00000068740.13	Celsr2	9634.13	0.183819	1.13589	0.0435997	4.21606	2.48607e-05	0.000612829
ENSMUSG00000058152.8	Chsy3	204.593	-0.500408	-1.41461	0.118716	-4.21517	2.49591e-05	0.000614424
ENSMUSG00000049323.8	Smcr8	1266.5	-0.271741	-1.20726	0.0646832	-4.20111	2.65607e-05	0.000652972
ENSMUSG00000016763.15	Scube1	2301.96	-0.23411	-1.17618	0.0557298	-4.2008	2.65976e-05	0.000653
ENSMUSG00000039313.14	Minar1	578.312	-0.428715	-1.34603	0.10208	-4.1998	2.67153e-05	0.00065501
ENSMUSG00000029838.11	Ptn	12405.4	-0.24326	-1.18366	0.0579274	-4.1994	2.67626e-05	0.000655289
ENSMUSG00000029151.14	Slc30a3	431.998	0.344441	1.26966	0.0820773	4.19654	2.71022e-05	0.000662716
ENSMUSG00000034997.5	Htr2a	216.262	-0.477035	-1.39188	0.113723	-4.1947	2.73237e-05	0.000667239
ENSMUSG00000051111.16	Sv2c	1949.2	-0.555657	-1.46984	0.132534	-4.19255	2.75837e-05	0.00067269
ENSMUSG00000006711.15	D130043K22Rik	699.98	-0.398644	-1.31827	0.0951102	-4.19139	2.77252e-05	0.000674861
ENSMUSG00000045205.16	Dpy19l4	842.373	-0.303322	-1.23398	0.072371	-4.19121	2.77467e-05	0.000674861
ENSMUSG00000030218.2	Mgp	122.714	-0.637609	-1.55575	0.152177	-4.1899	2.79074e-05	0.000677867
ENSMUSG00000037624.15	Kcnk2	1442.14	-0.236282	-1.17795	0.0564017	-4.18927	2.7985e-05	0.00067795
ENSMUSG00000050567.16	Maml1	939.493	0.236505	1.17813	0.0564529	4.18942	2.79671e-05	0.00067795
ENSMUSG00000039621.13	Prex1	3548.7	-0.166613	-1.12242	0.0397755	-4.18884	2.8038e-05	0.000678081
ENSMUSG00000052387.16	Trpm3	2637.81	-0.288172	-1.22109	0.0687988	-4.18863	2.80647e-05	0.000678081
ENSMUSG00000062115.15	Rai1	5788.71	0.189983	1.14075	0.0453878	4.18576	2.84217e-05	0.000685801
ENSMUSG00000049932.3	H2afx	1180.54	0.292023	1.22436	0.0698149	4.18282	2.87917e-05	0.000693811
ENSMUSG00000024798.15	Htr7	388.01	-0.358198	-1.28182	0.0856551	-4.18186	2.89132e-05	0.000695821
ENSMUSG00000031284.16	Pak3	4550.69	-0.203442	-1.15144	0.0486589	-4.18098	2.90258e-05	0.000697612
ENSMUSG00000028289.12	Epha7	2222.07	-0.239201	-1.18034	0.0572452	-4.17854	2.93387e-05	0.000701485
ENSMUSG00000036819.14	Jmjd4	1109.31	-0.238754	-1.17997	0.0571341	-4.17884	2.92998e-05	0.000701485
ENSMUSG00000046442.4	Ppm1e	5531.78	-0.23775	-1.17915	0.056896	-4.17867	2.9322e-05	0.000701485
ENSMUSG00000074519.11	Zfp971	141.99	-0.613596	-1.53007	0.146845	-4.17853	2.93406e-05	0.000701485
ENSMUSG00000021708.17	Rasgrf2	1311.84	-0.572145	-1.48673	0.136943	-4.17797	2.94117e-05	0.000702266
ENSMUSG00000023945.7	Slc5a7	229.71	-0.475747	-1.39064	0.113898	-4.17696	2.95436e-05	0.000704494
ENSMUSG00000032480.17	Dhx30	5780.01	0.146084	1.10656	0.0349793	4.17629	2.96297e-05	0.000705628
ENSMUSG00000022376.8	Adcy8	658.839	-0.293338	-1.22547	0.0702973	-4.17282	3.00848e-05	0.000715532
ENSMUSG00000044576.6	Garem2	759.253	0.287732	1.22072	0.0689884	4.17073	3.03629e-05	0.000721209
ENSMUSG00000034320.14	Slc26a2	311.067	-0.424987	-1.34256	0.101928	-4.16947	3.05307e-05	0.000724251
ENSMUSG00000064373.12	Selenop	2703.98	-0.306223	-1.23647	0.073488	-4.16697	3.0867e-05	0.000731279
ENSMUSG00000021057.15	Akap5	1104.14	-0.277427	-1.21203	0.0665869	-4.16638	3.09474e-05	0.000731287
ENSMUSG00000036894.3	Rap2b	1121.38	-0.223193	-1.16731	0.0535665	-4.16666	3.09096e-05	0.000731287
ENSMUSG00000033577.18	Myo6	1543.77	-0.21234	-1.15857	0.0510163	-4.1622	3.15191e-05	0.000743737
ENSMUSG00000010505.16	Myt1	2064.56	0.26598	1.20245	0.0639077	4.16194	3.15557e-05	0.000743737
ENSMUSG00000021478.6	Drd1	232.765	-0.447697	-1.36386	0.107592	-4.16108	3.1675e-05	0.000745586
ENSMUSG00000034156.16	Tspoap1	12715.1	0.188029	1.13921	0.045197	4.16022	3.17944e-05	0.000747433
ENSMUSG00000063870.12	Chd4	11969.3	0.194956	1.14469	0.0468789	4.15871	3.20045e-05	0.000751407
ENSMUSG00000000325.16	Arvcf	4900.03	0.165361	1.12145	0.0397775	4.15715	3.22241e-05	0.00075559
ENSMUSG00000042524.14	Sun2	2487.59	0.237716	1.17912	0.0571892	4.15667	3.22926e-05	0.000756227
ENSMUSG00000022863.15	Btg3	1720.06	-0.271861	-1.20736	0.0654105	-4.15623	3.23537e-05	0.000756687
ENSMUSG00000097156.7	Gm3764	8992.37	0.166637	1.12244	0.0401039	4.15514	3.25084e-05	0.000759334
ENSMUSG00000052920.16	Prkg1	250.772	-0.483039	-1.39768	0.116285	-4.15394	3.26804e-05	0.000762377
ENSMUSG00000033174.17	Mgll	1181.92	-0.31123	-1.24076	0.0749435	-4.15286	3.28352e-05	0.000765009
ENSMUSG00000014303.13	Glis2	1278.23	0.223215	1.16733	0.0537536	4.15255	3.2879e-05	0.000765054
ENSMUSG00000030872.14	Gga2	2714.98	0.172623	1.12711	0.0415884	4.15075	3.31384e-05	0.000770109
ENSMUSG00000038393.14	Txnip	1882.8	0.226585	1.17006	0.054594	4.15037	3.31936e-05	0.000770413
ENSMUSG00000041936.18	Agrn	29260.2	0.154421	1.11297	0.0372749	4.14276	3.43149e-05	0.000795427
ENSMUSG00000031060.16	Rbm10	2982.02	0.189757	1.14057	0.0458107	4.14221	3.43978e-05	0.000796338
ENSMUSG00000054843.9	Atrnl1	2897.09	-0.195181	-1.14487	0.0471359	-4.14081	3.46082e-05	0.000798174
ENSMUSG00000040339.10	Fam102b	3079.9	-0.242626	-1.18314	0.0585895	-4.14113	3.45607e-05	0.000798174
ENSMUSG00000032280.16	Tle3	4272.12	0.185545	1.13725	0.0448081	4.14089	3.45963e-05	0.000798174
ENSMUSG00000010205.11	Raver1	2465.22	0.193601	1.14362	0.046759	4.14041	3.46685e-05	0.000798555
ENSMUSG00000026904.17	Slc4a10	1704.77	-0.336572	-1.26275	0.0813172	-4.139	3.48822e-05	0.000802466
ENSMUSG00000060780.2	Lrrtm1	1376.51	-0.237251	-1.17874	0.0573274	-4.13853	3.4954e-05	0.000803106
ENSMUSG00000033491.13	Prss35	153.8	-0.534883	-1.44882	0.129275	-4.13754	3.51042e-05	0.000805545
ENSMUSG00000025577.7	Cbx2	995.169	0.321805	1.24989	0.0777859	4.13706	3.51783e-05	0.000806097
ENSMUSG00000005672.12	Kit	2792.41	-0.16375	-1.1202	0.0395836	-4.13681	3.52166e-05	0.000806097
ENSMUSG00000038048.8	Cntnap5c	45.0348	-1.19417	-2.28813	0.28877	-4.13536	3.54393e-05	0.000810181
ENSMUSG00000030518.17	Fam189a1	1221.66	-0.250778	-1.18985	0.0606909	-4.13205	3.5954e-05	0.000820837
ENSMUSG00000033152.13	Podxl2	13173.4	0.133384	1.09686	0.0322838	4.13161	3.60231e-05	0.000820837
ENSMUSG00000010154.7	Spire2	1177.08	0.22888	1.17192	0.0553987	4.1315	3.60403e-05	0.000820837
ENSMUSG00000050628.6	Ubald2	775.203	0.248566	1.18803	0.0602061	4.12858	3.65011e-05	0.000830298
ENSMUSG00000042453.14	Reln	8594.97	-0.412547	-1.33103	0.0999504	-4.12752	3.66696e-05	0.000833093
ENSMUSG00000002578.18	Ikzf4	1992.09	0.187045	1.13843	0.045333	4.12604	3.69069e-05	0.00083647
ENSMUSG00000047793.13	Sned1	1834.19	-0.228068	-1.17127	0.0552756	-4.12602	3.69098e-05	0.00083647
ENSMUSG00000028610.16	Dmrtb1	284.986	0.449578	1.36564	0.109004	4.12442	3.71672e-05	0.00084126
ENSMUSG00000027562.12	Car2	358.991	-0.382798	-1.30387	0.0928411	-4.12316	3.73716e-05	0.00084484
ENSMUSG00000038777.19	Sema6c	4604.73	0.203069	1.15114	0.0492554	4.12277	3.74341e-05	0.000845206
ENSMUSG00000113055.1	Gm48700	27.661	1.23462	2.35319	0.299493	4.12237	3.74998e-05	0.000845643
ENSMUSG00000022799.4	Arhgap31	880.73	-0.248818	-1.18823	0.0603703	-4.12153	3.76356e-05	0.00084766
ENSMUSG00000024240.13	Epc1	3024.38	0.161935	1.11879	0.0392991	4.12058	3.77914e-05	0.000850121
ENSMUSG00000028518.8	Prkaa2	1235.01	-0.295758	-1.22753	0.0717954	-4.11946	3.79758e-05	0.000853218
ENSMUSG00000062232.14	Rapgef2	2432.66	-0.276462	-1.21122	0.0671717	-4.11575	3.85921e-05	0.000865999
ENSMUSG00000022791.19	Tnk2	4571.83	0.171721	1.1264	0.0417332	4.11474	3.87622e-05	0.000868749
ENSMUSG00000052299.9	Ltn1	1602.82	-0.258609	-1.19632	0.0629414	-4.10872	3.97851e-05	0.000889491
ENSMUSG00000037989.15	Wnk2	9016.92	0.173661	1.12792	0.0422644	4.10891	3.97524e-05	0.000889491
ENSMUSG00000055202.11	Zfp811	1789.26	0.253128	1.19179	0.0616212	4.10781	3.99427e-05	0.000891924
ENSMUSG00000079215.8	Zfp664	4174.07	0.196323	1.14577	0.047805	4.10674	4.01275e-05	0.000894956
ENSMUSG00000108367.2	Gm4881	98.4822	0.671765	1.59302	0.163685	4.10402	4.06039e-05	0.000904477
ENSMUSG00000021495.10	Fam193b	5289.98	0.150617	1.11004	0.0367079	4.10313	4.07605e-05	0.000905755
ENSMUSG00000009569.14	Mrtfb	1935.22	-0.271007	-1.20665	0.0660459	-4.10332	4.07271e-05	0.000905755
ENSMUSG00000009739.17	Pou6f1	5471.55	0.181458	1.13403	0.0442336	4.10226	4.09135e-05	0.000908052
ENSMUSG00000038252.13	Ncapd2	3848.23	0.231781	1.17428	0.0565208	4.10081	4.11698e-05	0.00091263
ENSMUSG00000046160.6	Olig1	1841.41	-0.248407	-1.18789	0.060592	-4.09967	4.13736e-05	0.000916037
ENSMUSG00000067279.3	Ppp1r3c	497.474	-0.332005	-1.25876	0.081211	-4.08817	4.34781e-05	0.000961465
ENSMUSG00000029335.5	Bmp3	209.143	-0.47156	-1.38661	0.115457	-4.08429	4.42127e-05	0.000976528
ENSMUSG00000028654.13	Mycl	3181.96	0.204785	1.15251	0.0501844	4.08066	4.49079e-05	0.000990686
ENSMUSG00000036893.17	Ehmt1	4394.16	0.154372	1.11294	0.037836	4.08003	4.50297e-05	0.000992174
ENSMUSG00000009394.13	Syn2	3722.03	-0.259589	-1.19714	0.0636334	-4.07945	4.51429e-05	0.00099347
ENSMUSG00000052572.19	Dlg2	6212.83	-0.420727	-1.3386	0.103174	-4.07783	4.54576e-05	0.000997992
ENSMUSG00000026678.10	Rgs5	2793.43	-0.259838	-1.19734	0.0637168	-4.07801	4.54232e-05	0.000997992
ENSMUSG00000069132.3	Nxph2	112.234	-0.603998	-1.51992	0.148132	-4.07744	4.55341e-05	0.00099847
ENSMUSG00000098599.1	Gm27627	1496.64	0.256847	1.19486	0.0630157	4.07592	4.58337e-05	0.00100383
ENSMUSG00000020220.16	Vps13d	2326.02	-0.203908	-1.15181	0.0500537	-4.07378	4.62563e-05	0.00101188
ENSMUSG00000039782.15	Cpeb2	1979.73	-0.261151	-1.19843	0.0641429	-4.07139	4.67334e-05	0.00102109
ENSMUSG00000040681.16	Hmgn1	4603.15	0.208392	1.1554	0.0512495	4.06622	4.77824e-05	0.00104152
ENSMUSG00000022553.16	Maf1	2167.89	0.181219	1.13384	0.0445654	4.06636	4.77525e-05	0.00104152
ENSMUSG00000044220.13	Nkx2-3	27.1435	1.39248	2.6253	0.342501	4.06563	4.79021e-05	0.00104288
ENSMUSG00000064262.7	Gimap8	49.595	-0.97902	-1.97113	0.240852	-4.06481	4.80707e-05	0.00104531
ENSMUSG00000057335.11	Cep170	9623.48	-0.256674	-1.19472	0.0631773	-4.06275	4.84972e-05	0.00105333
ENSMUSG00000002372.9	Ranbp3	3599.39	0.162929	1.11956	0.0401074	4.06231	4.85889e-05	0.00105407
ENSMUSG00000047935.17	Sox1ot	2059.66	0.265237	1.20183	0.0653101	4.06119	4.88235e-05	0.00105665
ENSMUSG00000040321.3	Zfp770	848.53	-0.259306	-1.1969	0.0638466	-4.06139	4.87806e-05	0.00105665
ENSMUSG00000023025.16	Larp4	1253.83	-0.253953	-1.19247	0.0625391	-4.06071	4.89236e-05	0.00105683
ENSMUSG00000051817.8	Sox12	6605.43	0.152203	1.11127	0.0374856	4.06032	4.90056e-05	0.00105683
ENSMUSG00000026380.10	Tfcp2l1	118.289	-0.632403	-1.55014	0.155748	-4.06043	4.89821e-05	0.00105683
ENSMUSG00000020882.17	Cacnb1	4060.86	0.159417	1.11684	0.0392763	4.05887	4.93108e-05	0.00106159
ENSMUSG00000039860.19	Srrm3	2395.72	0.180454	1.13324	0.0444607	4.05872	4.93426e-05	0.00106159
ENSMUSG00000026771.14	Spopl	444.204	-0.377243	-1.29886	0.0930122	-4.05585	4.99526e-05	0.00107345
ENSMUSG00000038257.9	Glra3	131.218	-0.638823	-1.55706	0.157608	-4.05323	5.05148e-05	0.00108426
ENSMUSG00000041658.12	Rragb	1672.09	-0.182907	-1.13517	0.0451371	-4.05226	5.07251e-05	0.00108749
ENSMUSG00000048388.3	Fam171b	5066.76	-0.200404	-1.14902	0.0494742	-4.05068	5.10699e-05	0.00109232
ENSMUSG00000026077.15	Npas2	172.869	-0.564246	-1.47861	0.139288	-4.05093	5.10145e-05	0.00109232
ENSMUSG00000004934.14	Pias4	892.507	0.241728	1.18241	0.0596873	4.0499	5.12388e-05	0.00109337
ENSMUSG00000021448.8	Shc3	351.887	-1.39361	-2.62736	0.344108	-4.04993	5.12319e-05	0.00109337
ENSMUSG00000035835.14	Plppr3	15823.7	0.137264	1.09982	0.0338979	4.04932	5.13658e-05	0.0010948
ENSMUSG00000020431.5	Adcy1	10852.3	-0.655409	-1.57506	0.161883	-4.04867	5.15102e-05	0.00109533
ENSMUSG00000022433.19	Csnk1e	9349.7	0.154258	1.11285	0.0380993	4.04885	5.14704e-05	0.00109533
ENSMUSG00000020091.15	Eif4ebp2	6714.69	0.189831	1.14063	0.0469001	4.04757	5.17519e-05	0.00109919
ENSMUSG00000031970.16	Dbndd1	1777.61	0.183005	1.13525	0.0452173	4.04724	5.18245e-05	0.00109945
ENSMUSG00000006362.16	Cbfa2t3	2089.04	0.21314	1.15921	0.0526971	4.04463	5.2406e-05	0.0011105
ENSMUSG00000050989.9	Selenon	2172.43	0.18695	1.13835	0.0462446	4.04263	5.28554e-05	0.00111872
ENSMUSG00000050541.14	Adra1b	286.075	-0.415642	-1.33389	0.102871	-4.04042	5.33558e-05	0.00112801
ENSMUSG00000091393.1	5330438I03Rik	83.9342	-0.844774	-1.79598	0.209109	-4.03988	5.34795e-05	0.00112931
ENSMUSG00000020737.12	Jpt1	13467.7	0.144824	1.1056	0.0358584	4.03878	5.37308e-05	0.00113331
ENSMUSG00000074212.7	Dnajb14	1188.7	-0.234316	-1.17635	0.0580322	-4.03769	5.39809e-05	0.00113727
ENSMUSG00000028019.9	Pdgfc	279.926	-0.409115	-1.32787	0.101335	-4.03724	5.40829e-05	0.00113811
ENSMUSG00000024826.15	Dpf2	2628.23	0.208771	1.1557	0.0517256	4.03614	5.43389e-05	0.00114218
ENSMUSG00000004366.4	Sst	1862.49	-0.227977	-1.17119	0.0564994	-4.03502	5.45966e-05	0.00114628
ENSMUSG00000091479.1	Gm17035	562.698	-0.376327	-1.29803	0.0933166	-4.0328	5.51159e-05	0.00115585
ENSMUSG00000116366.1	Gm49475	66.0558	-1.07804	-2.11117	0.267343	-4.03243	5.52037e-05	0.00115637
ENSMUSG00000021701.8	Plk2	4059.05	-0.174138	-1.12829	0.0431887	-4.03203	5.52968e-05	0.00115699
ENSMUSG00000023191.9	P3h3	2118.11	0.204104	1.15197	0.0506279	4.03144	5.54353e-05	0.00115856
ENSMUSG00000099083.7	Atf7	1435.46	-0.264157	-1.20093	0.0655833	-4.02781	5.62986e-05	0.00117526
ENSMUSG00000026031.15	Cflar	546.336	-0.300778	-1.23181	0.0747614	-4.02317	5.742e-05	0.00119592
ENSMUSG00000020467.15	Efemp1	103.908	-0.70244	-1.62725	0.1746	-4.02313	5.74297e-05	0.00119592
ENSMUSG00000046449.15	Nexmif	2532.94	-0.260427	-1.19783	0.0647382	-4.02277	5.75169e-05	0.00119592
ENSMUSG00000027750.16	Postn	749.838	-0.354322	-1.27838	0.0880819	-4.02264	5.75501e-05	0.00119592
ENSMUSG00000028645.11	Slc2a1	2409.37	0.238874	1.18007	0.0594283	4.01953	5.83138e-05	0.00121041
ENSMUSG00000024713.16	Pcsk5	542.539	-0.334678	-1.2611	0.083287	-4.01837	5.86024e-05	0.00121502
ENSMUSG00000036438.14	Calm2	19758.2	-0.147734	-1.10783	0.0367762	-4.01713	5.89124e-05	0.00122006
ENSMUSG00000085828.1	Gm15612	5895.91	0.146408	1.10681	0.0364562	4.01599	5.91965e-05	0.00122456
ENSMUSG00000005893.14	Nr2c2	4541.66	-0.228413	-1.17155	0.0569094	-4.01363	5.97914e-05	0.00123465
ENSMUSG00000024511.15	Rab27b	365.381	-0.388762	-1.30927	0.0968631	-4.01352	5.98198e-05	0.00123465
ENSMUSG00000036864.16	Proser3	634.545	0.299215	1.23047	0.0745635	4.01288	5.99816e-05	0.0012366
ENSMUSG00000050288.6	Fzd2	626.436	0.337523	1.26359	0.0841465	4.01114	6.04264e-05	0.00124436
ENSMUSG00000030796.17	Tead2	1395.63	0.325905	1.25345	0.0812739	4.00996	6.07286e-05	0.00124918
ENSMUSG00000010097.15	Nxf1	4768.91	0.165896	1.12186	0.0414212	4.00511	6.19888e-05	0.00127366
ENSMUSG00000025592.17	Dach2	196.437	-0.460298	-1.37583	0.114974	-4.00348	6.24169e-05	0.00128102
ENSMUSG00000037400.17	Atp11b	2723.73	-0.262254	-1.19935	0.0655138	-4.00303	6.25357e-05	0.00128202
ENSMUSG00000060988.12	Galnt13	321.123	-0.455728	-1.37148	0.113908	-4.00085	6.31167e-05	0.00129248
ENSMUSG00000020776.18	Fbf1	5774.23	0.16027	1.1175	0.0401171	3.99506	6.46773e-05	0.00132295
ENSMUSG00000048997.17	Atxn7l2	1736.99	0.229006	1.17203	0.0573533	3.9929	6.52697e-05	0.00133358
ENSMUSG00000021217.7	Tshz3	1235.75	-0.223193	-1.16731	0.0559134	-3.99177	6.55816e-05	0.00133845
ENSMUSG00000032394.6	Igdcc3	505.777	0.333104	1.25972	0.0834804	3.99021	6.6015e-05	0.00134401
ENSMUSG00000035355.15	Kcnh4	1695.53	0.232469	1.17484	0.0582629	3.99	6.60719e-05	0.00134401
ENSMUSG00000022797.16	Tfrc	2366.28	-0.249082	-1.18845	0.0624266	-3.99	6.60746e-05	0.00134401
ENSMUSG00000063108.15	Zfp26	1359.43	-0.222444	-1.16671	0.055798	-3.9866	6.70272e-05	0.00136187
ENSMUSG00000027466.15	Rbck1	3343.96	0.169112	1.12437	0.0424274	3.98592	6.72183e-05	0.00136423
ENSMUSG00000041552.7	Ptchd1	155.437	-0.649191	-1.56829	0.162917	-3.98481	6.75349e-05	0.00136914
ENSMUSG00000022136.8	Dnajc3	1201.67	-0.236759	-1.17834	0.0594255	-3.98413	6.77271e-05	0.00137151
ENSMUSG00000046321.8	Hs3st2	418.053	-0.386762	-1.30746	0.0971376	-3.98159	6.84569e-05	0.00138476
ENSMUSG00000024077.15	Strn	1292.96	-0.225193	-1.16893	0.0565701	-3.98078	6.86881e-05	0.00138789
ENSMUSG00000020189.15	Osbpl8	2070.93	-0.264978	-1.20162	0.0665757	-3.9801	6.8886e-05	0.00139036
ENSMUSG00000053470.13	Kdm3a	2101.94	0.214466	1.16027	0.0538985	3.97906	6.91869e-05	0.00139489
ENSMUSG00000028417.3	Tal2	46.5039	1.0878	2.1255	0.273618	3.97562	7.0197e-05	0.00141369
ENSMUSG00000020607.7	Lratd1	2916.55	-0.187843	-1.13906	0.0472578	-3.97487	7.04188e-05	0.0014166
ENSMUSG00000024392.17	Bag6	11969.1	0.148336	1.10829	0.0373338	3.97322	7.09069e-05	0.00142485
ENSMUSG00000108037.2	Gm44597	2910.99	0.191284	1.14178	0.0481658	3.97136	7.14623e-05	0.00143443
ENSMUSG00000037706.17	Cd81	4344.96	-0.177995	-1.13131	0.0448276	-3.97066	7.16732e-05	0.00143708
ENSMUSG00000103001.1	A930005N03Rik	403.854	-0.35239	-1.27667	0.0887974	-3.96847	7.23351e-05	0.00144876
ENSMUSG00000013415.9	Igf2bp1	839.776	0.353397	1.27757	0.0891062	3.96602	7.30822e-05	0.00146212
ENSMUSG00000041642.18	Kif21b	28305.3	0.155014	1.11343	0.0390905	3.96552	7.32365e-05	0.00146344
ENSMUSG00000039852.17	Rere	7965.76	0.142089	1.1035	0.0358332	3.96529	7.3308e-05	0.00146344
ENSMUSG00000062203.15	Gspt1	2764.72	-0.197751	-1.14691	0.0498773	-3.96474	7.34747e-05	0.00146516
ENSMUSG00000023915.5	Tnfrsf21	2690.79	-0.179851	-1.13277	0.0453869	-3.96263	7.41297e-05	0.00147661
ENSMUSG00000028385.14	Snx30	1982.92	-0.230647	-1.17336	0.0582135	-3.96209	7.42965e-05	0.00147832
ENSMUSG00000086867.1	Gm4577	101.755	0.603924	1.51984	0.152475	3.9608	7.46982e-05	0.0014847
ENSMUSG00000104868.1	Gm9954	236.882	-0.440775	-1.35733	0.111302	-3.96018	7.48935e-05	0.00148696
ENSMUSG00000005161.15	Prdx2	12504.3	0.152468	1.11147	0.0385054	3.95967	7.50548e-05	0.00148855
ENSMUSG00000070576.4	Mn1	4781.81	0.172299	1.12685	0.0435637	3.9551	7.65017e-05	0.0015156
ENSMUSG00000039607.16	Rbms3	1739.22	-0.218239	-1.16331	0.0551835	-3.95479	7.66005e-05	0.00151591
ENSMUSG00000035184.15	Fam124a	2143.67	-0.232391	-1.17478	0.0587722	-3.95409	7.6826e-05	0.00151873
ENSMUSG00000000594.7	Gm2a	1026.28	-0.287128	-1.22021	0.0726207	-3.95381	7.6917e-05	0.00151888
ENSMUSG00000118219.1	Gm29695	771.574	0.264774	1.20145	0.0669901	3.95243	7.73612e-05	0.001526
ENSMUSG00000030075.10	Cntn3	453.059	-0.344374	-1.2696	0.0871531	-3.95137	7.77037e-05	0.00153111
ENSMUSG00000105881.1	4932422M17Rik	1418.13	0.267065	1.20336	0.0676232	3.94931	7.83782e-05	0.00154273
ENSMUSG00000026014.15	Raph1	3212.36	-0.217476	-1.1627	0.0550818	-3.94823	7.87316e-05	0.00154802
ENSMUSG00000033060.16	Lmo7	1060.33	-0.335107	-1.26147	0.0849642	-3.94409	8.01028e-05	0.00157329
ENSMUSG00000020644.9	Id2	2839.61	-0.209577	-1.15635	0.0531449	-3.94351	8.02979e-05	0.00157543
ENSMUSG00000009216.7	Fam163b	619.385	-0.37216	-1.29429	0.0944529	-3.94017	8.14245e-05	0.00159582
ENSMUSG00000002871.14	Tpra1	957.961	0.222397	1.16667	0.0564952	3.93656	8.26581e-05	0.00161826
ENSMUSG00000028194.15	Ddah1	5075.85	-0.161569	-1.1185	0.0410702	-3.93398	8.35518e-05	0.00163225
ENSMUSG00000036561.9	Ppp6r2	4715.52	0.141907	1.10336	0.0360705	3.93415	8.34925e-05	0.00163225
ENSMUSG00000029394.11	Cdk2ap1	1311.62	0.256973	1.19497	0.0653873	3.93001	8.4942e-05	0.00165764
ENSMUSG00000020262.15	Adarb1	2441.71	-0.22876	-1.17183	0.0582344	-3.92826	8.5564e-05	0.001668
ENSMUSG00000020841.5	Cpd	1663.82	-0.228435	-1.17156	0.0581587	-3.92778	8.57342e-05	0.00166953
ENSMUSG00000055653.13	Gpc3	1064.48	0.252367	1.19116	0.0642649	3.92699	8.60171e-05	0.00167326
ENSMUSG00000022261.6	Sdc2	759.293	-0.304714	-1.23517	0.0776594	-3.92372	8.71928e-05	0.00169432
ENSMUSG00000018796.13	Acsl1	837.638	-0.273829	-1.20901	0.0698522	-3.92012	8.85045e-05	0.00171798
ENSMUSG00000026017.13	Carf	518.864	-0.2899	-1.22256	0.073978	-3.91874	8.90134e-05	0.00172603
ENSMUSG00000085433.2	Gm16001	56.7034	-0.83087	-1.77876	0.212094	-3.91746	8.94871e-05	0.00173337
ENSMUSG00000019790.17	Stxbp5	1956.49	-0.228105	-1.1713	0.0582409	-3.91658	8.98155e-05	0.00173789
ENSMUSG00000071424.10	Grid2	734.233	-0.279652	-1.2139	0.0714269	-3.91522	9.03202e-05	0.00174581
ENSMUSG00000000142.15	Axin2	1669.42	0.184205	1.13619	0.0470688	3.91353	9.09549e-05	0.00175379
ENSMUSG00000053702.16	Nebl	540.963	-0.37514	-1.29697	0.0958613	-3.91336	9.10212e-05	0.00175379
ENSMUSG00000028454.16	Pigo	1348.58	0.206029	1.15351	0.0526443	3.9136	9.09293e-05	0.00175379
ENSMUSG00000046897.17	Zfp740	4719.09	0.154409	1.11297	0.0394617	3.91288	9.12012e-05	0.00175541
ENSMUSG00000030729.17	Pgm2l1	5885.51	-0.230183	-1.17298	0.0588432	-3.91179	9.1613e-05	0.00176148
ENSMUSG00000033342.14	Plppr5	914.184	-0.546245	-1.46028	0.139719	-3.9096	9.24486e-05	0.00177454
ENSMUSG00000034748.16	Sirt6	1160.44	0.221795	1.16618	0.0567322	3.9095	9.24866e-05	0.00177454
ENSMUSG00000035045.17	Zc3h12b	227.948	-0.432933	-1.34997	0.110862	-3.90514	9.41706e-05	0.00180495
ENSMUSG00000018481.9	Appbp2	3256.21	-0.181749	-1.13426	0.0465623	-3.90335	9.48701e-05	0.00181455
ENSMUSG00000036959.15	Bcorl1	1951.53	0.211269	1.15771	0.0541233	3.90348	9.4819e-05	0.00181455
ENSMUSG00000031210.10	Gpr165	326.896	-0.383648	-1.30464	0.0983199	-3.90203	9.53881e-05	0.00182255
ENSMUSG00000034111.6	Tmed8	1359.86	-0.262662	-1.19969	0.0673237	-3.90147	9.56095e-05	0.00182487
ENSMUSG00000056824.15	Zfp663	390.279	0.35544	1.27938	0.0911522	3.89941	9.64262e-05	0.00183854
ENSMUSG00000058881.13	Zfp516	1009.32	0.308368	1.23831	0.0791049	3.89822	9.69019e-05	0.00184568
ENSMUSG00000042680.8	Garem1	668.122	-0.373349	-1.29536	0.0958723	-3.89423	9.85098e-05	0.00187435
ENSMUSG00000028717.12	Tal1	711.533	0.273328	1.20859	0.0701947	3.89386	9.86605e-05	0.00187527
ENSMUSG00000047747.10	Rnf150	1159.96	-0.272542	-1.20793	0.0700432	-3.89106	9.98064e-05	0.00189508
ENSMUSG00000001260.10	Gabrg1	649.599	-0.36744	-1.29006	0.094448	-3.8904	0.000100079	0.00189828
ENSMUSG00000028926.15	Cdk14	2839.54	-0.182945	-1.1352	0.0470354	-3.88952	0.000100442	0.00189925
ENSMUSG00000000555.8	Itga5	426.911	0.338024	1.26402	0.086897	3.88993	0.000100273	0.00189925
ENSMUSG00000063142.15	Kcnma1	2558.54	-0.231441	-1.17401	0.0595002	-3.88975	0.000100348	0.00189925
ENSMUSG00000098503.1	Gm27937	167.314	-0.544024	-1.45803	0.139969	-3.88673	0.000101603	0.00191921
ENSMUSG00000013787.15	Ehmt2	10489.5	0.13553	1.0985	0.0348858	3.88497	0.000102341	0.00192985
ENSMUSG00000037736.20	Limch1	3919.16	-0.222139	-1.16646	0.0571802	-3.88489	0.000102377	0.00192985
ENSMUSG00000022546.5	Gpt	593.325	0.271245	1.20685	0.0698534	3.88307	0.000103147	0.00193875
ENSMUSG00000038605.11	Samd10	2461.29	0.185346	1.13709	0.0477325	3.88302	0.000103168	0.00193875
ENSMUSG00000022773.19	Ypel1	2664.18	0.157037	1.115	0.0404375	3.88345	0.000102983	0.00193875
ENSMUSG00000031732.12	Phlpp2	1573.18	-0.263978	-1.20079	0.0680104	-3.88144	0.000103842	0.00194941
ENSMUSG00000032773.9	Chrm1	532.177	-0.366438	-1.28917	0.094481	-3.87843	0.000105132	0.00197161
ENSMUSG00000018474.18	Chd3	31825.3	0.136764	1.09944	0.0352676	3.8779	0.000105364	0.00197392
ENSMUSG00000029436.9	Mmp17	1988.51	-0.215608	-1.16119	0.0556296	-3.87579	0.00010628	0.00198619
ENSMUSG00000094483.2	Purb	1880.03	-0.213842	-1.15977	0.0551758	-3.87564	0.000106345	0.00198619
ENSMUSG00000031706.7	Rfx1	2120.03	0.21575	1.16131	0.0556675	3.87569	0.000106321	0.00198619
ENSMUSG00000000282.12	Mnt	2477.24	0.211493	1.15789	0.0545806	3.87488	0.000106678	0.00199038
ENSMUSG00000075318.12	Scn2a	3069.78	-0.267602	-1.20381	0.0690658	-3.8746	0.000106802	0.00199066
ENSMUSG00000024074.8	Crim1	2247.92	-0.20257	-1.15075	0.0522994	-3.87327	0.000107385	0.00199948
ENSMUSG00000071265.10	1700086L19Rik	129.633	-0.552374	-1.4665	0.142658	-3.87201	0.000107942	0.0020078
ENSMUSG00000036304.14	Zdhhc23	796.986	-0.301026	-1.23202	0.0778424	-3.86712	0.000110129	0.00204641
ENSMUSG00000013663.7	Pten	3665.1	-0.190509	-1.14117	0.0492919	-3.86492	0.000111128	0.00206287
ENSMUSG00000022885.16	St6gal1	1863.36	0.197834	1.14697	0.0512462	3.86045	0.000113178	0.0020988
ENSMUSG00000038039.13	Gcc2	1575.34	-0.223572	-1.16762	0.0579234	-3.85979	0.000113487	0.00210238
ENSMUSG00000040711.8	Sh3pxd2b	4928.4	0.147426	1.10759	0.0382058	3.85874	0.000113974	0.00210928
ENSMUSG00000000247.11	Lhx2	2373.66	0.209739	1.15648	0.0543592	3.85839	0.000114134	0.0021101
ENSMUSG00000042249.11	Grk3	2759.4	-0.221781	-1.16617	0.0574895	-3.85776	0.000114433	0.00211163
ENSMUSG00000033253.18	Szt2	4425.44	0.192486	1.14273	0.0498963	3.85772	0.000114449	0.00211163
ENSMUSG00000106379.1	Lhfpl3	857.164	-0.308581	-1.23849	0.0800163	-3.85647	0.000115034	0.00211816
ENSMUSG00000006800.14	Sulf2	5662.79	-0.147657	-1.10777	0.0382872	-3.85657	0.000114991	0.00211816
ENSMUSG00000044927.6	H1fx	1099.21	0.267803	1.20397	0.0694598	3.85551	0.000115488	0.00212437
ENSMUSG00000075592.10	Nynrin	3323.92	0.175869	1.12964	0.0456365	3.8537	0.000116347	0.00213803
ENSMUSG00000033863.2	Klf9	281.321	-0.507514	-1.4216	0.131764	-3.85169	0.000117307	0.00215133
ENSMUSG00000045201.6	Lrrc3b	304.777	-0.369129	-1.29157	0.0958357	-3.85169	0.000117306	0.00215133
ENSMUSG00000021609.6	Slc6a3	154.007	-0.523845	-1.43778	0.136054	-3.85027	0.000117987	0.00216164
ENSMUSG00000060924.15	Csmd1	1027.15	-0.286977	-1.22008	0.0745506	-3.84943	0.000118394	0.00216692
ENSMUSG00000019230.14	Lhx9	2030.46	0.257698	1.19557	0.0669999	3.84624	0.000119946	0.00219312
ENSMUSG00000062257.13	Opcml	3480.86	-0.264096	-1.20088	0.0686944	-3.84451	0.000120796	0.00220646
ENSMUSG00000019906.15	Lin7a	430.684	-0.383868	-1.30484	0.0999422	-3.8409	0.000122586	0.00223469
ENSMUSG00000062151.13	Unc13c	416.407	-0.340126	-1.26587	0.0885532	-3.84093	0.000122569	0.00223469
ENSMUSG00000022454.17	Nell2	9501.49	-0.179849	-1.13277	0.0468418	-3.83949	0.000123292	0.00224532
ENSMUSG00000109006.2	B230209E15Rik	364.463	-0.364156	-1.28713	0.0948549	-3.83909	0.000123491	0.00224671
ENSMUSG00000015377.10	Dennd6b	4627.85	0.172307	1.12686	0.0448871	3.83867	0.000123703	0.00224831
ENSMUSG00000092367.1	Gm20479	608.52	0.263647	1.20051	0.0686954	3.83791	0.000124086	0.00225304
ENSMUSG00000026121.13	Sema4c	3680.99	0.17641	1.13007	0.0459797	3.83669	0.000124701	0.00225995
ENSMUSG00000049657.9	Zbtb5	1982.12	0.184755	1.13662	0.048155	3.83667	0.000124714	0.00225995
ENSMUSG00000033712.6	Ccar2	6104.84	0.138867	1.10104	0.0361997	3.83615	0.000124978	0.00226249
ENSMUSG00000026576.12	Atp1b1	8320.87	-0.423679	-1.34134	0.110451	-3.8359	0.000125106	0.00226256
ENSMUSG00000030584.14	Dpf1	4620.29	0.154469	1.11301	0.0402841	3.83449	0.000125826	0.00227332
ENSMUSG00000043059.16	Zfp513	1072.05	0.206614	1.15398	0.0539044	3.83297	0.000126607	0.00228518
ENSMUSG00000028799.15	Zfp362	2877.66	0.198773	1.14772	0.0518626	3.83269	0.00012675	0.0022855
ENSMUSG00000061589.14	Dot1l	5660.54	0.186821	1.13825	0.0487563	3.83174	0.000127242	0.00228964
ENSMUSG00000025555.14	Farp1	6059.87	-0.153456	-1.11223	0.0400502	-3.83158	0.000127321	0.00228964
ENSMUSG00000031734.13	Irx3	252.492	0.490679	1.40511	0.128064	3.83152	0.000127355	0.00228964
ENSMUSG00000035277.15	Arx	1231.41	0.222879	1.16706	0.058175	3.83118	0.000127528	0.0022905
ENSMUSG00000116641.1	Gm41505	117.811	-0.574866	-1.48954	0.150198	-3.82738	0.000129514	0.00232248
ENSMUSG00000042628.8	Zfyve1	1927.54	0.173823	1.12804	0.0454168	3.82729	0.000129564	0.00232248
ENSMUSG00000107168.1	Gm42507	127.533	-0.658057	-1.57796	0.171952	-3.82699	0.000129722	0.00232304
ENSMUSG00000050840.8	Cdh20	393.396	-0.318976	-1.24745	0.0833794	-3.8256	0.000130453	0.00232998
ENSMUSG00000023032.12	Slc4a8	3281.23	-0.246986	-1.18673	0.0645625	-3.82553	0.000130492	0.00232998
ENSMUSG00000045639.14	Zfp629	2818.11	0.163233	1.11979	0.0426686	3.8256	0.000130454	0.00232998
ENSMUSG00000111497.1	Gm38431	2964.58	0.166553	1.12237	0.0435453	3.82483	0.000130862	0.0023343
ENSMUSG00000066026.14	Dhrs3	299.713	-0.379802	-1.30116	0.0993371	-3.82336	0.000131644	0.00234597
ENSMUSG00000041187.16	Prkd2	398.629	0.306696	1.23687	0.0802437	3.82206	0.000132341	0.00235608
ENSMUSG00000042726.14	Trafd1	3563.58	0.160662	1.1178	0.0420493	3.8208	0.000133022	0.00236589
ENSMUSG00000028402.18	Mpdz	1682.62	-0.221469	-1.16592	0.0580052	-3.81809	0.000134491	0.00238971
ENSMUSG00000039787.13	Cercam	529.783	0.270398	1.20614	0.0708343	3.81734	0.0001349	0.00239388
ENSMUSG00000048285.9	Frmd6	677.065	-0.248287	-1.1878	0.0650448	-3.81717	0.000134989	0.00239388
ENSMUSG00000048897.15	Zfp710	1406.38	0.189695	1.14052	0.0497081	3.81617	0.000135539	0.00240132
ENSMUSG00000000804.14	Usp32	2887.64	-0.259703	-1.19723	0.0680932	-3.81393	0.000136776	0.00242088
ENSMUSG00000005917.15	Otx1	418.78	0.314588	1.24366	0.0825515	3.81081	0.000138513	0.00244689
ENSMUSG00000074785.5	Plxnc1	3587.27	-0.186121	-1.1377	0.0488382	-3.81097	0.000138423	0.00244689
ENSMUSG00000073164.11	2410018L13Rik	533.238	0.343132	1.26851	0.0900701	3.80962	0.000139182	0.00245396
ENSMUSG00000055026.13	Gabrg3	418.458	-0.376597	-1.29828	0.0988495	-3.8098	0.000139077	0.00245396
ENSMUSG00000024747.3	Aldh1a7	31.5203	-1.14212	-2.20704	0.299855	-3.80889	0.000139593	0.00245883
ENSMUSG00000097466.8	D430036J16Rik	201.757	-0.489151	-1.40362	0.128449	-3.80814	0.000140016	0.0024639
ENSMUSG00000059991.7	Nptx2	426.704	-0.306516	-1.23672	0.0805182	-3.80679	0.000140785	0.00247505
ENSMUSG00000021745.14	Ptprg	3026.68	-0.167768	-1.12332	0.0440867	-3.8054	0.000141573	0.00248651
ENSMUSG00000055612.15	Cdca7	852.335	0.312893	1.2422	0.0822433	3.80448	0.000142102	0.00249102
ENSMUSG00000047033.2	Pcdhb15	71.6898	-0.738046	-1.66791	0.193982	-3.80472	0.000141967	0.00249102
ENSMUSG00000074746.3	Pdzd8	1703.97	-0.199301	-1.14814	0.0523919	-3.80404	0.000142354	0.00249303
ENSMUSG00000019518.11	Ap4m1	2649.2	0.167047	1.12276	0.0439279	3.80275	0.000143099	0.00250369
ENSMUSG00000001175.15	Calm1	26746.2	-0.166976	-1.1227	0.0439196	-3.80185	0.000143618	0.00251036
ENSMUSG00000020867.13	Spata20	27.2051	-1.21535	-2.32197	0.31994	-3.79869	0.000145465	0.00254022
ENSMUSG00000001089.14	Luzp1	1141.84	-0.288248	-1.22116	0.0758857	-3.79845	0.000145605	0.00254023
ENSMUSG00000021373.16	Cap2	670.095	-0.257171	-1.19513	0.0677098	-3.79813	0.00014579	0.00254103
ENSMUSG00000078591.1	Hs3st4	1814.18	-0.198606	-1.14759	0.052316	-3.79627	0.000146888	0.00255529
ENSMUSG00000026712.3	Mrc1	712.631	-0.345149	-1.27028	0.0909148	-3.79641	0.000146809	0.00255529
ENSMUSG00000025427.15	Rnf165	5920.16	0.146181	1.10664	0.038543	3.79266	0.000149041	0.00259029
ENSMUSG00000026721.16	Rabgap1l	3226.1	-0.22448	-1.16836	0.0592028	-3.79171	0.000149615	0.00259778
ENSMUSG00000003233.12	Dvl3	4901.92	0.16458	1.12084	0.0434163	3.79074	0.000150199	0.00260375
ENSMUSG00000041670.16	Rims1	3002.32	-0.237648	-1.17907	0.062693	-3.79067	0.000150244	0.00260375
ENSMUSG00000084728.1	Mir1905	467.076	0.357512	1.28121	0.0943544	3.78904	0.000151231	0.00261837
ENSMUSG00000037692.14	Ahdc1	3698.56	0.191024	1.14157	0.0504266	3.78815	0.00015177	0.00262026
ENSMUSG00000032252.14	Glce	1021.72	-0.226576	-1.17006	0.0598088	-3.78834	0.000151655	0.00262026
ENSMUSG00000059851.15	Kmt5c	2027.82	0.183227	1.13542	0.0483672	3.78824	0.000151716	0.00262026
ENSMUSG00000039205.16	Ciz1	3532.29	0.146125	1.10659	0.038613	3.78435	0.000154111	0.00265816
ENSMUSG00000040715.12	Rsc1a1	450.967	-0.438997	-1.35566	0.116215	-3.77745	0.000158444	0.00273032
ENSMUSG00000038384.16	Setd1b	4114.02	0.218956	1.16389	0.0579706	3.77702	0.000158715	0.00273241
ENSMUSG00000099235.1	Gm27882	1311.51	0.240651	1.18153	0.0637191	3.77675	0.000158888	0.00273282
ENSMUSG00000110197.1	Gm45444	207.725	0.410672	1.32931	0.108797	3.77468	0.000160213	0.00275301
ENSMUSG00000020790.14	Ankfy1	3862.98	-0.199925	-1.14864	0.0529722	-3.77415	0.000160556	0.00275372
ENSMUSG00000038679.16	Trps1	481.239	-0.282308	-1.21614	0.0747978	-3.77428	0.000160473	0.00275372
ENSMUSG00000034732.4	Pabpc5	32.702	-1.19813	-2.29442	0.317658	-3.77176	0.000162101	0.00277761
ENSMUSG00000046178.3	Nxph1	1245.66	-0.209514	-1.1563	0.0555764	-3.76984	0.000163353	0.00279644
ENSMUSG00000041995.8	Zbed3	569.511	0.274654	1.2097	0.0728998	3.76756	0.000164852	0.00281945
ENSMUSG00000042807.15	Hecw2	801.866	-0.279875	-1.21409	0.074291	-3.76728	0.000165038	0.00282
ENSMUSG00000048154.17	Kmt2d	9614.63	0.21851	1.16353	0.0580141	3.7665	0.000165552	0.0028235
ENSMUSG00000068206.13	Pick1	2424.33	0.162165	1.11897	0.0430523	3.7667	0.000165419	0.0028235
ENSMUSG00000038256.15	Bcl9	6070.35	0.163568	1.12005	0.0434426	3.76515	0.00016645	0.00283618
ENSMUSG00000027965.15	Olfm3	600.138	-0.370468	-1.29277	0.0984494	-3.76303	0.000167866	0.00285763
ENSMUSG00000028277.13	Ube2j1	2515.7	-0.16304	-1.11964	0.0433378	-3.76208	0.000168504	0.00286583
ENSMUSG00000053483.13	Usp21	2241.03	0.172279	1.12684	0.045807	3.76097	0.000169259	0.00287598
ENSMUSG00000020097.14	Sgpl1	2727.66	0.166361	1.12222	0.0442378	3.7606	0.000169505	0.00287749
ENSMUSG00000028630.9	Dyrk2	2940.47	-0.167795	-1.12334	0.0446315	-3.75956	0.000170214	0.00288684
ENSMUSG00000031442.21	Mcf2l	10738.3	0.119025	1.086	0.0316643	3.75896	0.000170621	0.00289086
ENSMUSG00000032187.16	Smarca4	15954.4	0.161132	1.11816	0.0428685	3.75875	0.000170768	0.00289086
ENSMUSG00000067071.8	Hes6	1514.82	0.210036	1.15672	0.0558885	3.75812	0.000171193	0.00289539
ENSMUSG00000026656.15	Fcgr2b	42.3016	-1.0551	-2.07787	0.280815	-3.75729	0.000171763	0.00290023
ENSMUSG00000034353.14	Ramp1	217.012	-0.496967	-1.41124	0.132269	-3.75724	0.000171797	0.00290023
ENSMUSG00000018698.15	Lhx1	1104.45	0.254792	1.19316	0.0678934	3.75282	0.000174856	0.00294914
ENSMUSG00000005802.12	Slc30a4	1223.47	-0.205944	-1.15344	0.0548869	-3.75214	0.00017533	0.00295441
ENSMUSG00000025907.14	Rb1cc1	2088.84	-0.216097	-1.16159	0.057615	-3.75071	0.000176336	0.00296589
ENSMUSG00000024750.11	Zfand5	3919.49	-0.147656	-1.10777	0.039366	-3.75086	0.000176227	0.00296589
ENSMUSG00000048537.16	Phldb1	5985.35	0.152451	1.11146	0.04067	3.7485	0.000177897	0.0029894
ENSMUSG00000005949.9	Ctns	720.621	0.235292	1.17714	0.0628038	3.74646	0.00017935	0.00301103
ENSMUSG00000015709.9	Arnt2	13977.6	0.113846	1.08211	0.0303919	3.74593	0.000179729	0.00301463
ENSMUSG00000033467.12	Crlf2	419.218	0.307122	1.23724	0.0820267	3.74417	0.000180995	0.00303307
ENSMUSG00000066392.12	Nrxn3	4107.66	-0.238192	-1.17951	0.0636365	-3.74301	0.000181829	0.00304427
ENSMUSG00000021665.9	Hexb	733.621	-0.269492	-1.20538	0.0720171	-3.74205	0.000182526	0.00305313
ENSMUSG00000052613.16	Pcdh15	611.594	-0.258121	-1.19592	0.0689976	-3.74101	0.000183285	0.00306022
ENSMUSG00000053730.15	Tmem39b	611.34	0.279108	1.21344	0.0746061	3.74108	0.000183229	0.00306022
ENSMUSG00000020181.17	Nav3	3009.84	-0.204791	-1.15252	0.054758	-3.73993	0.000184074	0.00307059
ENSMUSG00000020964.14	Sel1l	5162.22	-0.16417	-1.12052	0.043903	-3.73939	0.000184469	0.00307437
ENSMUSG00000004562.16	Arhgef40	3674.77	0.175479	1.12934	0.0469327	3.73895	0.000184792	0.00307687
ENSMUSG00000035847.15	Ids	10592.8	-0.197701	-1.14687	0.0528792	-3.73873	0.000184956	0.00307687
ENSMUSG00000018340.13	Anxa6	1726.16	-0.194657	-1.14445	0.05212	-3.73478	0.000187876	0.00312261
ENSMUSG00000024112.16	Cacna1h	7753.97	0.178831	1.13197	0.0479098	3.73265	0.000189475	0.00314631
ENSMUSG00000016624.15	Phf21b	1662.79	0.52763	1.44156	0.141379	3.73202	0.000189948	0.00315132
ENSMUSG00000030451.16	Herc2	8460.56	-0.254708	-1.19309	0.0682705	-3.73086	0.000190824	0.00316296
ENSMUSG00000071531.3	Gprin2	2258.79	-0.247311	-1.18699	0.0662921	-3.73063	0.000191001	0.00316304
ENSMUSG00000036611.5	Eepd1	304.036	-0.342971	-1.26837	0.0919828	-3.72865	0.000192512	0.00318516
ENSMUSG00000022957.20	Itsn1	10710.1	-0.163118	-1.1197	0.0437891	-3.72509	0.000195245	0.00322746
ENSMUSG00000055567.18	Unc80	927.939	-0.288268	-1.22117	0.0774519	-3.72189	0.000197737	0.0032657
ENSMUSG00000007783.10	Cpt1c	2609.02	0.168112	1.12359	0.0451755	3.72131	0.000198188	0.0032702
ENSMUSG00000021756.12	Il6st	2301.57	-0.190793	-1.14139	0.0512919	-3.71974	0.000199429	0.00328474
ENSMUSG00000034009.14	Rxfp1	58.5894	-0.886028	-1.84808	0.238189	-3.71986	0.000199333	0.00328474
ENSMUSG00000028007.13	Snx7	248.249	-0.42208	-1.33986	0.113481	-3.71939	0.000199703	0.00328629
ENSMUSG00000020524.16	Gria1	6730.14	-0.182534	-1.13488	0.0490802	-3.71909	0.000199944	0.00328729
ENSMUSG00000037475.15	Thoc2	1886.07	-0.220384	-1.16504	0.0592707	-3.71826	0.000200603	0.00329516
ENSMUSG00000102729.1	Gm32444	250.423	-0.375875	-1.29763	0.101122	-3.71706	0.000201555	0.00330782
ENSMUSG00000039844.20	Rapgef1	7471.42	0.136941	1.09957	0.0368515	3.71603	0.000202377	0.00331701
ENSMUSG00000058446.14	Znrf2	2312.05	-0.171558	-1.12627	0.0461686	-3.7159	0.000202478	0.00331701
ENSMUSG00000036800.8	Fam135b	579.418	-0.333136	-1.25975	0.0896923	-3.7142	0.000203844	0.0033364
ENSMUSG00000037990.18	Sh3rf3	1740.06	-0.222403	-1.16667	0.0598928	-3.71335	0.000204536	0.00334472
ENSMUSG00000024201.12	Kdm4b	5310.45	0.135783	1.09869	0.0365714	3.71283	0.000204952	0.00334553
ENSMUSG00000028641.16	P3h1	634.67	0.25472	1.1931	0.068603	3.71296	0.000204853	0.00334553
ENSMUSG00000047986.12	Palm3	210.773	-0.40719	-1.3261	0.109702	-3.71179	0.000205798	0.00335635
ENSMUSG00000053263.3	Gm12592	617.661	0.242429	1.18298	0.065337	3.71045	0.000206893	0.00336818
ENSMUSG00000029512.11	Ulk1	5574.7	0.146819	1.10713	0.039568	3.71056	0.000206802	0.00336818
ENSMUSG00000054499.9	Dedd2	859.764	0.220253	1.16494	0.0593674	3.70999	0.000207265	0.00337124
ENSMUSG00000022860.15	Chodl	249.745	-0.390493	-1.31084	0.105277	-3.70921	0.000207905	0.00337264
ENSMUSG00000040415.15	Dtx3	7690.55	0.143172	1.10433	0.0385966	3.70944	0.000207718	0.00337264
ENSMUSG00000053965.10	Pde5a	474.48	-0.277911	-1.21244	0.0749222	-3.70933	0.000207807	0.00337264
ENSMUSG00000022053.13	Ebf2	632.014	0.297659	1.22915	0.0802769	3.70791	0.00020898	0.00338706
ENSMUSG00000008763.16	Man1a2	2097.46	-0.191752	-1.14215	0.0517366	-3.70631	0.000210297	0.00340539
ENSMUSG00000034275.18	Igsf9b	3631.57	-0.192214	-1.14252	0.0518734	-3.70545	0.000211016	0.00341401
ENSMUSG00000028369.15	Svep1	317.535	-0.338839	-1.26474	0.0915293	-3.70197	0.000213931	0.00345811
ENSMUSG00000070348.5	Ccnd1	1525.12	-0.195638	-1.14523	0.0528583	-3.70119	0.000214594	0.0034627
ENSMUSG00000032178.14	Ilf3	8329.84	0.137092	1.09969	0.0370395	3.70123	0.00021456	0.0034627
ENSMUSG00000021819.11	Zswim8	9122.27	0.154348	1.11292	0.041711	3.70043	0.000215235	0.00346997
ENSMUSG00000015053.14	Gata2	246.454	0.386952	1.30763	0.104615	3.6988	0.00021662	0.00348923
ENSMUSG00000063632.6	Sox11	20289	0.23851	1.17977	0.0644882	3.69851	0.00021687	0.00349017
ENSMUSG00000062014.13	Gmfb	5098.64	-0.162171	-1.11897	0.0438636	-3.69717	0.000218018	0.00350556
ENSMUSG00000007617.18	Homer1	1374.04	-0.23584	-1.17759	0.0637983	-3.69665	0.000218466	0.00350967
ENSMUSG00000069072.9	Slc7a14	1268.56	-0.477202	-1.39204	0.129099	-3.6964	0.000218678	0.00350999
ENSMUSG00000025092.7	Hspa12a	6103.29	-0.171483	-1.12622	0.0464165	-3.69444	0.000220376	0.00353414
ENSMUSG00000089713.1	Gm16564	379.276	-0.432899	-1.34994	0.117251	-3.69208	0.000222429	0.00356082
ENSMUSG00000021702.7	Thbs4	74.1189	0.691081	1.61449	0.187177	3.69212	0.000222389	0.00356082
ENSMUSG00000030330.15	Ing4	2681.23	0.185232	1.137	0.0501752	3.69171	0.000222751	0.00356121
ENSMUSG00000028849.17	Map7d1	8112.22	0.13249	1.09618	0.0358896	3.6916	0.000222844	0.00356121
ENSMUSG00000056124.5	B4galt6	2972.2	-0.200699	-1.14926	0.054384	-3.69041	0.000223893	0.00357485
ENSMUSG00000044505.5	Lingo4	39.9477	-1.08179	-2.11666	0.293167	-3.69	0.000224253	0.00357748
ENSMUSG00000060002.14	Chpt1	358.972	-0.398158	-1.31782	0.107975	-3.68749	0.000226475	0.00360977
ENSMUSG00000111471.1	Gm47350	391.868	-0.317627	-1.24628	0.0861799	-3.68562	0.000228144	0.00363319
ENSMUSG00000029088.16	Kcnip4	354.834	-0.320872	-1.24909	0.0870693	-3.68525	0.000228478	0.00363534
ENSMUSG00000052539.15	Magi3	1532.73	-0.227949	-1.17117	0.0618765	-3.68394	0.000229658	0.00365094
ENSMUSG00000036402.13	Gng12	1236.81	-0.232304	-1.17471	0.0630665	-3.68347	0.000230077	0.00365442
ENSMUSG00000045598.10	Zfp553	1658.35	0.194515	1.14434	0.0528218	3.68248	0.00023098	0.00366558
ENSMUSG00000044033.16	Ccdc141	457.464	-0.295943	-1.22769	0.0803836	-3.68163	0.000231748	0.00367457
ENSMUSG00000038704.12	Aspdh	242.556	0.362871	1.28598	0.0986202	3.67948	0.000233714	0.00370253
ENSMUSG00000034780.6	B3galt1	1507.91	-0.201095	-1.14957	0.0546669	-3.67855	0.000234562	0.00371275
ENSMUSG00000022656.15	Nectin3	1007.49	-0.239654	-1.18071	0.0651624	-3.67779	0.000235259	0.00372056
ENSMUSG00000037373.12	Ctbp1	8408.62	0.140145	1.10202	0.0381134	3.67705	0.000235945	0.00372811
ENSMUSG00000040430.18	Pitpnc1	3577.62	-0.164082	-1.12045	0.0446258	-3.67684	0.000236145	0.00372811
ENSMUSG00000026090.16	2010300C02Rik	390.175	-0.355009	-1.27899	0.0966134	-3.67453	0.000238288	0.00375544
ENSMUSG00000025034.9	Trim8	2274.23	0.182967	1.13522	0.0497918	3.67464	0.000238185	0.00375544
ENSMUSG00000001761.7	Smo	1319.82	0.222805	1.167	0.0606395	3.67425	0.000238545	0.00375626
ENSMUSG00000033278.10	Ptprm	1465.79	-0.20265	-1.15081	0.0551761	-3.67279	0.000239921	0.00377468
ENSMUSG00000040997.13	Abhd4	1373.22	-0.23874	-1.17996	0.0650165	-3.67199	0.000240671	0.00377907
ENSMUSG00000038127.14	Ccdc50	3848.92	-0.195809	-1.14537	0.0533262	-3.67191	0.000240741	0.00377907
ENSMUSG00000022812.14	Gsk3b	7769.67	-0.199336	-1.14817	0.054291	-3.67162	0.000241014	0.00377907
ENSMUSG00000063887.13	Nlgn1	1675.14	-0.220976	-1.16552	0.0601851	-3.67161	0.000241028	0.00377907
ENSMUSG00000061601.15	Pclo	3663.99	-0.227826	-1.17107	0.0620754	-3.67016	0.0002424	0.00379733
ENSMUSG00000036790.5	Slitrk2	628.388	-0.297669	-1.22916	0.0811271	-3.66917	0.000243343	0.00380882
ENSMUSG00000048814.11	Lonrf2	8535.43	-0.168354	-1.12378	0.04589	-3.66865	0.000243832	0.00381057
ENSMUSG00000030110.13	Ret	946.51	-0.237885	-1.17926	0.0648435	-3.66861	0.000243872	0.00381057
ENSMUSG00000049630.6	C1ql3	260.095	-0.367128	-1.28978	0.100101	-3.66759	0.00024485	0.00381933
ENSMUSG00000029730.16	Mcm7	2412.89	0.20071	1.14926	0.0547231	3.66774	0.000244704	0.00381933
ENSMUSG00000031309.15	Rps6ka3	1694.01	-0.210947	-1.15745	0.0575705	-3.66414	0.000248167	0.00386776
ENSMUSG00000005057.13	Sh2b2	1409.02	0.19992	1.14863	0.0545859	3.66248	0.000249781	0.00388959
ENSMUSG00000039488.15	Cntn5	489.788	-0.379938	-1.30129	0.103757	-3.6618	0.000250445	0.003895
ENSMUSG00000039985.14	Sinhcaf	392.154	0.354243	1.27831	0.096743	3.66169	0.000250554	0.003895
ENSMUSG00000004267.16	Eno2	4213.91	-0.23881	-1.18002	0.0652399	-3.66049	0.000251729	0.00390994
ENSMUSG00000059493.13	Nhs	542.209	-0.339525	-1.26534	0.0927599	-3.66026	0.000251961	0.00391022
ENSMUSG00000002129.11	Sf3a1	4244.92	0.136977	1.0996	0.037447	3.65787	0.000254316	0.0039434
ENSMUSG00000028736.13	Pax7	400.454	0.31815	1.24673	0.0869839	3.65757	0.000254619	0.00394475
ENSMUSG00000034040.16	Galnt17	1855.29	-0.186292	-1.13784	0.0509508	-3.6563	0.000255878	0.0039572
ENSMUSG00000050315.14	Synpo2	244.469	-0.39514	-1.31507	0.108077	-3.65611	0.000256072	0.0039572
ENSMUSG00000020923.17	Ubtf	5198.39	0.12938	1.09382	0.0353865	3.65619	0.000255992	0.0039572
ENSMUSG00000023018.5	Smarcd1	5992.67	0.151505	1.11073	0.0414417	3.65587	0.000256316	0.00395762
ENSMUSG00000000560.9	Gabra2	1238.99	-0.21488	-1.16061	0.0587995	-3.65445	0.000257733	0.00397614
ENSMUSG00000078453.3	Abracl	640.975	0.2789	1.21327	0.076329	3.65392	0.00025827	0.00398106
ENSMUSG00000096225.7	Lhx8	219.986	0.442553	1.35901	0.121141	3.65321	0.000258981	0.0039853
ENSMUSG00000000823.16	Zfp512b	8735.71	0.143969	1.10494	0.039408	3.65331	0.000258883	0.0039853
ENSMUSG00000049928.15	Glp2r	241.188	-0.399825	-1.31935	0.109453	-3.65294	0.000259255	0.00398615
ENSMUSG00000021823.10	Vcl	1407.64	-0.199837	-1.14857	0.054721	-3.65194	0.000260271	0.00399841
ENSMUSG00000039704.7	Lmbrd2	1298.47	-0.244226	-1.18446	0.0668915	-3.65108	0.000261139	0.00400837
ENSMUSG00000029478.16	Ncor2	8088.09	0.186873	1.13829	0.0512028	3.64966	0.000262589	0.0040268
ENSMUSG00000034825.14	Nrip3	654.334	-0.334853	-1.26125	0.0917538	-3.64947	0.00026278	0.0040268
ENSMUSG00000068699.12	Flnc	872.214	0.269678	1.20554	0.0739614	3.6462	0.000266149	0.00407158
ENSMUSG00000042444.10	Mindy2	1602.98	-0.247976	-1.18754	0.0680057	-3.64641	0.000265931	0.00407158
ENSMUSG00000032599.12	Ip6k2	5001.37	0.140215	1.10207	0.0384741	3.64439	0.000268024	0.00409684
ENSMUSG00000030811.14	Fbxl19	7896.42	0.132247	1.096	0.0362981	3.64336	0.000269105	0.00410756
ENSMUSG00000025016.11	Tm9sf3	5203.62	-0.144254	-1.10516	0.0395945	-3.64329	0.000269175	0.00410756
ENSMUSG00000039781.14	Cep131	1940.85	0.176448	1.1301	0.0484392	3.64268	0.000269815	0.0041139
ENSMUSG00000021144.14	Mta1	3939.03	0.156223	1.11437	0.0428929	3.64216	0.00027036	0.00411532
ENSMUSG00000006418.17	Rnf114	2203.57	0.179795	1.13272	0.0493627	3.64233	0.000270182	0.00411532
ENSMUSG00000045411.16	2410002F23Rik	5175.89	0.130454	1.09464	0.0358266	3.64125	0.000271318	0.00412647
ENSMUSG00000026335.16	Pam	2380.98	-0.163628	-1.1201	0.0449507	-3.64017	0.000272454	0.0041403
ENSMUSG00000049791.4	Fzd4	316.964	-0.346609	-1.27157	0.0952905	-3.63739	0.000275414	0.0041818
ENSMUSG00000107802.1	1700126G02Rik	469.247	-0.401652	-1.32102	0.110468	-3.6359	0.000277012	0.00420258
ENSMUSG00000005886.14	Ncoa2	2787.79	-0.249523	-1.18881	0.068664	-3.63397	0.00027909	0.00423058
ENSMUSG00000020326.7	Ccng1	1182.41	-0.209454	-1.15625	0.0576528	-3.63302	0.000280118	0.00424266
ENSMUSG00000039831.16	Arhgap29	1224.6	-0.215072	-1.16076	0.0592311	-3.63107	0.00028225	0.00427139
ENSMUSG00000021754.17	Map3k1	995.648	-0.208947	-1.15584	0.0575608	-3.63002	0.000283398	0.00428523
ENSMUSG00000025262.8	Fam120c	809.656	-0.523189	-1.43713	0.144153	-3.6294	0.000284078	0.00429195
ENSMUSG00000026890.19	Lhx6	1742.88	0.193388	1.14345	0.053289	3.62905	0.000284465	0.00429425
ENSMUSG00000034863.9	Ano8	4885.25	0.169291	1.12451	0.0466757	3.62696	0.000286779	0.0043256
ENSMUSG00000036353.13	P2ry12	91.9542	-0.68412	-1.60672	0.188707	-3.6253	0.000288624	0.00434984
ENSMUSG00000085167.1	Gm12063	264.145	0.363215	1.28629	0.100264	3.62259	0.000291666	0.00439206
ENSMUSG00000031242.7	2610002M06Rik	1735.91	-0.215017	-1.16072	0.0593734	-3.62144	0.000292963	0.00440433
ENSMUSG00000059203.10	Il1rapl2	79.0197	-0.66008	-1.58017	0.182261	-3.62161	0.000292776	0.00440433
ENSMUSG00000043614.13	Vps37d	1291.3	0.191038	1.14158	0.0527699	3.62021	0.000294366	0.00442178
ENSMUSG00000056755.13	Grm7	1111.52	-0.254102	-1.19259	0.0702199	-3.61866	0.000296131	0.00444465
ENSMUSG00000015488.14	Cacfd1	2648.52	0.167624	1.12321	0.0463543	3.61614	0.000299026	0.00448441
ENSMUSG00000032327.14	Stra6	427.467	0.305084	1.23549	0.0843749	3.61581	0.000299412	0.00448651
ENSMUSG00000063659.11	Zbtb18	12521.8	-0.184066	-1.13608	0.0509636	-3.61172	0.000304173	0.00455412
ENSMUSG00000096014.1	Sox1	1307.19	0.27097	1.20662	0.0751533	3.60556	0.00031148	0.00465589
ENSMUSG00000012296.16	Tjap1	985.416	0.218035	1.16315	0.0604694	3.6057	0.000311308	0.00465589
ENSMUSG00000032011.5	Thy1	1246.05	-0.684992	-1.60769	0.190007	-3.60508	0.000312054	0.00466065
ENSMUSG00000003269.17	Cyth2	3715.88	0.148516	1.10843	0.041241	3.60117	0.00031679	0.00472752
ENSMUSG00000020859.16	Spag9	9516.25	-0.219214	-1.1641	0.0608809	-3.60069	0.000317369	0.00473229
ENSMUSG00000050556.9	Kcnb1	1984.11	-0.231308	-1.1739	0.0642485	-3.60021	0.000317965	0.00473731
ENSMUSG00000074637.7	Sox2	1821.37	0.233804	1.17593	0.0649543	3.59952	0.000318807	0.00474599
ENSMUSG00000046402.10	Rbp1	822.531	0.292547	1.2248	0.0812962	3.59854	0.00032001	0.00476002
ENSMUSG00000020990.5	Cdkl1	333.905	-0.343064	-1.26845	0.0953667	-3.59731	0.00032152	0.00477859
ENSMUSG00000022201.16	Zfr	6264.38	-0.141119	-1.10276	0.0392315	-3.59708	0.000321806	0.00477896
ENSMUSG00000032384.16	Csnk1g1	1763.97	-0.245943	-1.18587	0.0683881	-3.59628	0.000322803	0.00478597
ENSMUSG00000035093.16	Secisbp2l	3305.59	-0.22024	-1.16493	0.0612383	-3.59644	0.000322601	0.00478597
ENSMUSG00000066189.9	Cacng3	650.363	-0.294971	-1.22686	0.082028	-3.59598	0.000323173	0.00478757
ENSMUSG00000097006.7	9530082P21Rik	1320.41	0.197665	1.14684	0.0549725	3.5957	0.000323527	0.00478893
ENSMUSG00000013150.15	Gfod2	2145.78	0.156877	1.11487	0.0436324	3.59543	0.000323852	0.00478987
ENSMUSG00000026768.10	Itga8	177.53	-0.47003	-1.38514	0.130793	-3.59368	0.000326035	0.00481825
ENSMUSG00000020258.16	Glyctk	209.706	0.397574	1.31729	0.110641	3.59336	0.000326436	0.00482028
ENSMUSG00000087178.7	A230056P14Rik	754.548	-0.238312	-1.17961	0.0663453	-3.59199	0.000328157	0.00484177
ENSMUSG00000117977.1	Gm50106	216.367	-0.543518	-1.45752	0.151344	-3.59127	0.000329076	0.00484751
ENSMUSG00000030867.7	Plk1	482.836	0.292176	1.22449	0.081355	3.59137	0.000328945	0.00484751
ENSMUSG00000026616.16	Cr2	39.1912	-0.976042	-1.96706	0.271847	-3.59041	0.000330157	0.0048574
ENSMUSG00000029022.18	Miip	1142.94	0.208874	1.15579	0.0581772	3.59031	0.00033028	0.0048574
ENSMUSG00000117102.1	AC107792.1	71.8941	-0.677695	-1.59958	0.188777	-3.58993	0.000330764	0.0048606
ENSMUSG00000086219.7	Srrm4os	189.316	-0.48012	-1.39486	0.133796	-3.58844	0.00033266	0.00488453
ENSMUSG00000051550.10	Zfp579	1886.32	0.200183	1.14884	0.0557992	3.58756	0.000333788	0.00489717
ENSMUSG00000001802.16	Lrp3	5347.79	0.143269	1.10441	0.0399418	3.58695	0.000334563	0.0049046
ENSMUSG00000030772.6	Dkk3	1162.98	-0.284492	-1.21798	0.0793341	-3.586	0.000335791	0.00491866
ENSMUSG00000038331.15	Satb2	3982.95	-0.49518	-1.4095	0.138104	-3.58556	0.000336357	0.00492299
ENSMUSG00000004902.7	Slc25a18	360.743	-0.363255	-1.28633	0.101337	-3.58463	0.000337556	0.00493659
ENSMUSG00000060261.15	Gtf2i	10451.1	0.135268	1.0983	0.0377389	3.58433	0.000337946	0.00493834
ENSMUSG00000027239.14	Mdk	1276.13	0.28402	1.21758	0.0792896	3.58206	0.000340892	0.0049774
ENSMUSG00000024553.8	Galr1	55.7563	-0.790887	-1.73014	0.220845	-3.58119	0.000342029	0.00498604
ENSMUSG00000051678.4	Pcdhb6	80.3553	-0.783349	-1.72112	0.218739	-3.58121	0.00034201	0.00498604
ENSMUSG00000020042.15	Btbd11	1327.88	-0.19661	-1.146	0.0549255	-3.57958	0.000344149	0.00501293
ENSMUSG00000042572.12	Ube2q1	3079.13	0.139283	1.10136	0.0389128	3.57937	0.000344427	0.005013
ENSMUSG00000047264.8	Zfp358	1673.89	0.17864	1.13182	0.0499291	3.57786	0.000346413	0.00503789
ENSMUSG00000036968.15	Cnpy4	549.909	0.260055	1.19752	0.0727356	3.57534	0.000349771	0.00508267
ENSMUSG00000118125.1	Gm50387	2507.87	0.164459	1.12075	0.0460015	3.57507	0.000350128	0.00508382
ENSMUSG00000038481.13	Cdk19	2381.14	-0.172606	-1.12709	0.048298	-3.57376	0.000351891	0.00510536
ENSMUSG00000035632.16	Cnot3	2748.95	0.159052	1.11655	0.0445089	3.57348	0.000352268	0.00510677
ENSMUSG00000061950.17	Ppp4r1	2653.89	0.154388	1.11295	0.043214	3.57263	0.000353411	0.00511927
ENSMUSG00000023391.8	Dlx2	942.455	0.248494	1.18797	0.0695789	3.5714	0.000355077	0.00513933
ENSMUSG00000084998.1	Gm16279	2225.23	0.156617	1.11467	0.0438683	3.57015	0.000356774	0.00515573
ENSMUSG00000045038.14	Prkce	6767.2	-0.183547	-1.13567	0.0514088	-3.57034	0.000356517	0.00515573
ENSMUSG00000037174.18	Elf2	1991.94	0.181222	1.13384	0.0507752	3.5691	0.000358208	0.00517235
ENSMUSG00000035936.6	Aldh5a1	2439.09	-0.171778	-1.12645	0.0481402	-3.56829	0.000359323	0.00518435
ENSMUSG00000083405.1	Gm15725	127.679	-1.07469	-2.10627	0.301242	-3.56752	0.000360373	0.00519539
ENSMUSG00000037907.16	Ankrd13b	7749.73	0.143135	1.1043	0.0401292	3.56685	0.000361298	0.00520455
ENSMUSG00000045932.12	Ifit2	373.033	-0.313403	-1.24264	0.0878705	-3.56665	0.000361578	0.00520455
ENSMUSG00000042182.16	Bend6	2296.84	-0.258974	-1.19663	0.0726413	-3.5651	0.000363715	0.00523119
ENSMUSG00000032295.15	Man2c1	3772.54	0.156053	1.11423	0.0437776	3.56469	0.000364291	0.00523535
ENSMUSG00000030283.7	St8sia1	2827.89	-0.19136	-1.14184	0.0536904	-3.56414	0.000365047	0.0052421
ENSMUSG00000026918.16	Brd3	7062.36	0.132473	1.09617	0.0372084	3.56031	0.000370419	0.00531506
ENSMUSG00000039410.16	Prdm16	1107.89	0.222496	1.16675	0.0625024	3.5598	0.000371141	0.00532124
ENSMUSG00000025026.15	Add3	1802.98	-0.243571	-1.18392	0.0684433	-3.55874	0.000372644	0.00533861
ENSMUSG00000041607.17	Mbp	1315.82	-0.202745	-1.15089	0.0569796	-3.55821	0.000373392	0.00534512
ENSMUSG00000005268.20	Prlr	67.963	-0.686454	-1.60932	0.193006	-3.55664	0.000375625	0.00537288
ENSMUSG00000030704.14	Rab6a	7951.13	-0.166104	-1.12202	0.0467073	-3.55626	0.00037617	0.00537647
ENSMUSG00000031955.10	Bcar1	2564.43	0.167845	1.12338	0.0472358	3.55334	0.000380378	0.00543236
ENSMUSG00000032482.9	Cspg5	7884.35	-0.196304	-1.14576	0.0552694	-3.55177	0.000382651	0.00544889
ENSMUSG00000097491.1	Gm2366	74.8872	-1.76897	-3.40811	0.498061	-3.55172	0.000382729	0.00544889
ENSMUSG00000031864.16	Ints10	2591.98	-0.176744	-1.13033	0.0497613	-3.55183	0.000382563	0.00544889
ENSMUSG00000028911.16	Srsf4	3170.91	0.153787	1.11249	0.0432956	3.55203	0.000382277	0.00544889
ENSMUSG00000034022.8	Cpsf1	3918.59	0.160726	1.11785	0.0452622	3.551	0.000383769	0.00545944
ENSMUSG00000115783.1	Bc1	1242.57	-0.470164	-1.38527	0.132431	-3.55027	0.000384835	0.00547034
ENSMUSG00000071369.11	Map3k5	326.801	-0.316581	-1.24538	0.0891882	-3.54959	0.000385836	0.00548032
ENSMUSG00000047143.3	Dmrta2	127.22	0.504133	1.41827	0.142064	3.54863	0.000387238	0.00549596
ENSMUSG00000038065.13	Mturn	12348.2	-0.148731	-1.10859	0.0419413	-3.54618	0.000390859	0.00554303
ENSMUSG00000021699.17	Pde4d	1445.13	-0.249332	-1.18866	0.0703365	-3.54484	0.00039285	0.00556695
ENSMUSG00000025037.6	Maoa	1514.9	-0.202645	-1.15081	0.0571884	-3.54347	0.000394902	0.00559169
ENSMUSG00000067851.11	Arfgef1	2752.16	-0.229494	-1.17242	0.0647923	-3.54199	0.000397117	0.00561434
ENSMUSG00000040771.14	Oard1	388.74	0.279787	1.21402	0.0789899	3.54206	0.000397014	0.00561434
ENSMUSG00000068917.12	Clk2	1955.04	0.168151	1.12362	0.0474829	3.5413	0.000398155	0.00562467
ENSMUSG00000027438.14	Napb	4381.11	-0.174342	-1.12845	0.0492372	-3.54086	0.000398824	0.00562977
ENSMUSG00000015944.9	Castor2	5231.49	0.152477	1.11148	0.043066	3.54056	0.000399286	0.00563193
ENSMUSG00000041638.18	Gcn1	6055.14	0.128646	1.09327	0.0363522	3.53888	0.000401821	0.00566332
ENSMUSG00000002833.11	Hdgfl2	3702.41	0.151212	1.1105	0.0427346	3.5384	0.000402552	0.00566925
ENSMUSG00000103975.1	Gm37676	365.885	-0.303315	-1.23398	0.0857464	-3.53735	0.000404156	0.00568307
ENSMUSG00000024869.10	Gm49405	1124.4	0.195324	1.14498	0.0552174	3.53736	0.000404151	0.00568307
ENSMUSG00000024330.17	Col11a2	1309.84	0.238559	1.17981	0.0674608	3.53626	0.000405835	0.00569791
ENSMUSG00000052560.15	Cpne8	428.658	-0.293448	-1.22557	0.0829813	-3.53631	0.000405757	0.00569791
ENSMUSG00000032777.9	Gtf3c1	6868.76	0.125692	1.09103	0.0355493	3.53572	0.00040667	0.00570168
ENSMUSG00000053580.16	Tanc2	5340	-0.19294	-1.14309	0.0545693	-3.53568	0.000406728	0.00570168
ENSMUSG00000055022.14	Cntn1	5198.47	-0.502622	-1.41679	0.142217	-3.53418	0.000409037	0.00572965
ENSMUSG00000026663.6	Atf6	996.278	-0.246275	-1.18614	0.0697005	-3.53334	0.000410347	0.0057392
ENSMUSG00000018217.12	Pmp22	457.704	-0.29244	-1.22471	0.0827638	-3.53343	0.00041021	0.0057392
ENSMUSG00000042581.14	Thsd7b	655.331	-0.266847	-1.20318	0.0755501	-3.53206	0.000412342	0.00576269
ENSMUSG00000034818.17	Celf5	13063.3	0.142504	1.10382	0.0403642	3.53046	0.000414842	0.0057932
ENSMUSG00000029120.10	Ppp2r2c	8121.8	-0.192195	-1.1425	0.0544493	-3.5298	0.000415868	0.00580309
ENSMUSG00000068036.15	Afdn	6275.08	-0.193943	-1.14389	0.0549792	-3.52757	0.000419395	0.00584783
ENSMUSG00000036499.9	Eea1	1027.58	-0.23509	-1.17698	0.0666524	-3.52711	0.000420119	0.00585347
ENSMUSG00000020154.10	Ptprb	523.984	-0.254348	-1.1928	0.0721658	-3.52449	0.000424292	0.0059071
ENSMUSG00000061517.8	Sox21	592.921	0.288537	1.2214	0.0818772	3.52402	0.000425055	0.00591321
ENSMUSG00000117924.1	Tmem223	814.378	0.220167	1.16487	0.0624842	3.52357	0.000425779	0.00591879
ENSMUSG00000054204.6	Alkal2	21.9385	-1.29	-2.44529	0.366362	-3.52111	0.000429737	0.00596472
ENSMUSG00000024897.9	Apba1	8246.72	-0.173027	-1.12742	0.0491391	-3.52116	0.000429662	0.00596472
ENSMUSG00000026725.17	Tnn	25.7883	1.46267	2.75618	0.415611	3.51932	0.000432646	0.00600055
ENSMUSG00000093226.1	Gm25749	474.332	-0.317678	-1.24632	0.0902918	-3.51835	0.000434241	0.00601809
ENSMUSG00000099137.1	Gm10603	332.647	0.308422	1.23835	0.0876679	3.51808	0.000434688	0.00601972
ENSMUSG00000098948.1	Gm27640	135.562	-0.575907	-1.49061	0.163754	-3.51689	0.000436628	0.006042
ENSMUSG00000016559.14	H3f3b	17468.3	0.161002	1.11806	0.0458054	3.51491	0.000439897	0.00608263
ENSMUSG00000003038.15	Hmgn2	5474.4	0.179467	1.13247	0.0510697	3.51416	0.000441145	0.00609528
ENSMUSG00000021794.16	Glud1	5359.24	-0.154241	-1.11284	0.0439029	-3.51322	0.000442707	0.00610761
ENSMUSG00000020593.16	Lpin1	1370.33	0.183249	1.13544	0.0521591	3.51326	0.000442637	0.00610761
ENSMUSG00000044636.6	Csrnp2	2160.37	0.161612	1.11854	0.0460059	3.51286	0.000443315	0.0061114
ENSMUSG00000025316.16	Banp	1440.41	0.191634	1.14206	0.0545702	3.5117	0.000445254	0.00613349
ENSMUSG00000037270.18	4932438A13Rik	3026.62	-0.18436	-1.13631	0.0525182	-3.51041	0.00044741	0.00615855
ENSMUSG00000019803.11	Nr2e1	464.759	0.355741	1.27964	0.101411	3.50793	0.000451609	0.00621166
ENSMUSG00000039798.2	2600006K01Rik	104.369	0.516605	1.43059	0.147355	3.50585	0.000455159	0.00624478
ENSMUSG00000042410.16	Agps	1884.89	-0.187901	-1.13911	0.0535985	-3.50571	0.000455384	0.00624478
ENSMUSG00000103310.1	Pcdha12	5254.72	-0.198188	-1.14726	0.0565313	-3.5058	0.000455229	0.00624478
ENSMUSG00000030374.15	Strn4	7879.11	0.128636	1.09326	0.0366906	3.50597	0.000454944	0.00624478
ENSMUSG00000003573.15	Homer3	1391.94	0.189422	1.14031	0.0540584	3.50403	0.000458275	0.00627674
ENSMUSG00000024997.7	Prdx3	1023.83	-0.197537	-1.14674	0.0563755	-3.50396	0.000458402	0.00627674
ENSMUSG00000113670.1	Gm49686	278.669	0.396074	1.31592	0.113051	3.5035	0.000459189	0.00628281
ENSMUSG00000026980.15	Ly75	191.33	-0.520253	-1.43421	0.148529	-3.50271	0.000460557	0.0062968
ENSMUSG00000015095.12	Fbxw5	2915.94	0.137749	1.10019	0.0393333	3.5021	0.000461612	0.00630651
ENSMUSG00000044030.4	Irf2bp1	2070.58	0.17383	1.12805	0.049657	3.5006	0.000464204	0.00633719
ENSMUSG00000020086.6	H2afy2	5281.57	0.161227	1.11824	0.0460853	3.49845	0.000467977	0.00638392
ENSMUSG00000023044.2	Csad	1090.71	0.204012	1.1519	0.0583218	3.49805	0.000468681	0.00638534
ENSMUSG00000022721.19	Trmt2a	2269.5	0.156252	1.11439	0.0446691	3.49799	0.00046878	0.00638534
ENSMUSG00000108815.1	Gm49388	2553.21	0.167475	1.12309	0.0478831	3.49758	0.000469503	0.00638566
ENSMUSG00000026321.7	Tnfrsf11a	86.9893	-0.645899	-1.56471	0.184663	-3.49772	0.000469246	0.00638566
ENSMUSG00000046834.7	Krt1	286.454	0.500211	1.41442	0.143043	3.49692	0.000470662	0.00639666
ENSMUSG00000036698.11	Ago2	4467.21	-0.19465	-1.14445	0.0556787	-3.49596	0.000472366	0.00641315
ENSMUSG00000044667.12	Plppr4	2054.41	-0.269513	-1.2054	0.0770953	-3.49584	0.000472577	0.00641315
ENSMUSG00000041530.16	Ago1	7582.91	0.154656	1.11316	0.0442677	3.49365	0.000476473	0.00646121
ENSMUSG00000075224.10	Lrrc55	1377.81	-0.185361	-1.1371	0.0530626	-3.49325	0.000477181	0.00646602
ENSMUSG00000054555.11	Adam12	519.374	-0.273181	-1.20847	0.0782222	-3.49238	0.000478742	0.00647755
ENSMUSG00000028076.12	Cd1d1	548.234	0.265227	1.20182	0.0759425	3.49247	0.00047858	0.00647755
ENSMUSG00000061013.6	Mkx	80.9199	-0.710779	-1.63669	0.203605	-3.49097	0.000481266	0.00650688
ENSMUSG00000040907.15	Atp1a3	34612.2	-0.205068	-1.15274	0.0587812	-3.48866	0.000485439	0.00655361
ENSMUSG00000075040.9	Zfp408	958.486	0.221692	1.1661	0.0635439	3.4888	0.000485193	0.00655361
ENSMUSG00000039191.12	Rbpj	1724.37	0.205254	1.15289	0.058842	3.48823	0.000486226	0.00655938
ENSMUSG00000024039.15	Cbs	545.242	-0.350953	-1.2754	0.100625	-3.48772	0.00048716	0.00656229
ENSMUSG00000029999.14	Tgfa	1422.53	-0.253027	-1.19171	0.0725475	-3.48775	0.000487106	0.00656229
ENSMUSG00000029528.19	Pxn	1869.41	0.174237	1.12837	0.0499708	3.48678	0.000488873	0.00657567
ENSMUSG00000026641.13	Usf1	3092.09	0.149529	1.10921	0.0428838	3.48684	0.000488767	0.00657567
ENSMUSG00000023033.14	Scn8a	4150.84	-0.185439	-1.13716	0.0531975	-3.48586	0.000490564	0.00659355
ENSMUSG00000021811.7	Dnajc9	1400.83	0.197184	1.14646	0.0565926	3.48426	0.000493493	0.00662805
ENSMUSG00000036111.8	Lmo1	732.938	0.2353	1.17715	0.0675444	3.48363	0.000494657	0.0066388
ENSMUSG00000055204.15	Ankrd17	4537.26	-0.199015	-1.14791	0.0571363	-3.48316	0.00049554	0.00664577
ENSMUSG00000015776.12	Med22	1694.85	0.172546	1.12705	0.0495425	3.48279	0.000496226	0.00665008
ENSMUSG00000033991.9	Ttc37	929.202	-0.251257	-1.19024	0.0721555	-3.48215	0.000497398	0.0066609
ENSMUSG00000040860.16	Crocc	2080.85	0.193293	1.14337	0.0555295	3.4809	0.000499727	0.00668304
ENSMUSG00000085178.1	Kdm6bos	661.289	0.243923	1.18421	0.0700754	3.48087	0.000499783	0.00668304
ENSMUSG00000016028.10	Celsr1	1969.92	0.440625	1.35719	0.126593	3.48063	0.000500232	0.00668416
ENSMUSG00000098087.1	Gm17750	548.986	0.273982	1.20914	0.078725	3.48025	0.000500955	0.00668892
ENSMUSG00000039308.6	Ndst2	948.772	0.19806	1.14715	0.0569226	3.47946	0.000502434	0.00670376
ENSMUSG00000010175.13	Prox1	1254.74	-0.247515	-1.18716	0.0711577	-3.4784	0.000504424	0.00671827
ENSMUSG00000015476.6	Prrt1	1824.38	0.200712	1.14927	0.0577043	3.47829	0.000504622	0.00671827
ENSMUSG00000031558.15	Slit2	1408.84	-0.200546	-1.14913	0.0576566	-3.47829	0.000504624	0.00671827
ENSMUSG00000038301.15	Snx10	1343.88	-0.231864	-1.17435	0.0666704	-3.47777	0.00050561	0.00672649
ENSMUSG00000074354.11	Arhgap20os	46.3324	-0.998378	-1.99775	0.287289	-3.47517	0.000510531	0.00678701
ENSMUSG00000025905.14	Oprk1	136.236	-0.56723	-1.48168	0.163293	-3.4737	0.000513328	0.00681923
ENSMUSG00000058498.12	Rnf207	167.827	0.405155	1.32423	0.11668	3.47236	0.000515906	0.0068485
ENSMUSG00000019837.8	Gtf3c6	1258.26	0.176056	1.12979	0.050735	3.4701	0.000520269	0.0069014
ENSMUSG00000029056.13	Pank4	1649.85	0.2027	1.15085	0.0584171	3.46987	0.000520708	0.00690221
ENSMUSG00000069516.8	Lyz2	156.984	0.555724	1.46991	0.160194	3.46907	0.000522259	0.00691775
ENSMUSG00000048960.13	Prex2	210.67	-0.404881	-1.32398	0.116795	-3.46659	0.000527114	0.0069669
ENSMUSG00000042129.8	Rassf4	782.489	-0.247482	-1.18713	0.0713897	-3.46663	0.000527025	0.0069669
ENSMUSG00000020961.15	Ston2	641.366	-0.271233	-1.20684	0.0782365	-3.46684	0.000526624	0.0069669
ENSMUSG00000028528.17	Dnajc6	5963.49	-0.16277	-1.11943	0.0469634	-3.4659	0.000528465	0.00697466
ENSMUSG00000021186.9	Fbln5	306.232	-0.36672	-1.28942	0.105804	-3.46605	0.000528169	0.00697466
ENSMUSG00000033159.14	Cnppd1	1850.34	0.153051	1.11192	0.0441675	3.46525	0.000529739	0.00697586
ENSMUSG00000026452.15	Syt2	731.208	-0.286596	-1.21976	0.0827005	-3.46546	0.000529317	0.00697586
ENSMUSG00000032186.15	Tmod2	10424.6	-0.188397	-1.1395	0.054366	-3.46535	0.000529532	0.00697586
ENSMUSG00000089917.7	Uckl1	1361.76	0.208376	1.15539	0.0601362	3.46508	0.000530083	0.00697586
ENSMUSG00000010476.14	Ebf3	3736.31	0.247783	1.18738	0.0715596	3.46261	0.000534955	0.00703491
ENSMUSG00000051599.4	Pcdhb2	55.9587	-0.780779	-1.71806	0.225543	-3.46177	0.000536628	0.00705183
ENSMUSG00000024871.11	Doc2g	628.3	0.243862	1.18416	0.0704861	3.45971	0.000540748	0.00710086
ENSMUSG00000043019.12	Edem3	2185.54	-0.234665	-1.17663	0.0678582	-3.45816	0.000543869	0.00713672
ENSMUSG00000031398.13	Plxna3	11973.6	0.129911	1.09423	0.0375708	3.45776	0.000544692	0.00714239
ENSMUSG00000052430.15	Bmpr1b	311.851	-0.353656	-1.27779	0.102302	-3.45698	0.000546271	0.00715795
ENSMUSG00000052155.5	Acvr2a	4014.78	-0.165222	-1.12134	0.0477976	-3.4567	0.000546835	0.00716021
ENSMUSG00000029840.8	Mtpn	7456.34	-0.163816	-1.12025	0.0474189	-3.45466	0.000550996	0.00720436
ENSMUSG00000075703.15	Selenoi	2722.09	-0.198521	-1.14752	0.0574623	-3.45481	0.000550686	0.00720436
ENSMUSG00000003657.9	Calb2	1797.73	-0.271105	-1.20673	0.0784804	-3.45443	0.000551455	0.00720521
ENSMUSG00000032607.12	Amt	1333.19	0.190701	1.14132	0.0552121	3.45396	0.000552409	0.00720736
ENSMUSG00000026765.12	Lypd6b	429.277	-0.289133	-1.22191	0.0837083	-3.45406	0.000552216	0.00720736
ENSMUSG00000045689.3	Pcdhb4	158.953	-0.46306	-1.37846	0.1342	-3.45052	0.00055951	0.0072948
ENSMUSG00000046447.3	Camk2n1	3284.84	-0.193823	-1.14379	0.056198	-3.44893	0.00056282	0.00733271
ENSMUSG00000029001.15	Fbxo44	1496.75	0.166454	1.1223	0.0482692	3.44846	0.000563796	0.0073402
ENSMUSG00000027967.8	Neurog2	468.069	0.685611	1.60838	0.19883	3.44822	0.000564294	0.00734145
ENSMUSG00000002307.16	Daxx	1298.32	0.182509	1.13486	0.0529522	3.44668	0.000567516	0.00737811
ENSMUSG00000097930.2	C330002G04Rik	61.1349	-0.729182	-1.6577	0.211639	-3.4454	0.000570209	0.00740174
ENSMUSG00000007682.6	Dio2	181.868	-0.963319	-1.94979	0.279608	-3.44524	0.000570549	0.00740174
ENSMUSG00000110631.1	Gm42047	3845.31	0.447905	1.36406	0.129994	3.44559	0.000569808	0.00740174
ENSMUSG00000117778.1	Gm50384	102.438	-0.58365	-1.49864	0.169422	-3.44495	0.000571164	0.00740446
ENSMUSG00000031996.17	Aplp2	9653.25	-0.138938	-1.10109	0.0403579	-3.44264	0.000576076	0.00745285
ENSMUSG00000034595.17	Ppp1r18	1688.62	0.156221	1.11436	0.0453763	3.44279	0.00057575	0.00745285
ENSMUSG00000016921.14	Srsf6	9236.36	0.120663	1.08723	0.0350517	3.44242	0.000576529	0.00745285
ENSMUSG00000030435.16	U2af2	7484.34	0.130414	1.09461	0.037884	3.44246	0.000576459	0.00745285
ENSMUSG00000050069.3	Grem2	445.809	-0.384731	-1.30562	0.11178	-3.44186	0.000577739	0.00746321
ENSMUSG00000110735.1	Gm47173	40.4018	-0.91378	-1.88398	0.265513	-3.44157	0.000578349	0.00746581
ENSMUSG00000024456.16	Diaph1	2198.34	0.152663	1.11162	0.0443623	3.44127	0.000578984	0.00746873
ENSMUSG00000021662.11	Arhgef28	907.826	-0.210112	-1.15678	0.0610752	-3.44022	0.000581243	0.00749258
ENSMUSG00000027977.15	Ndst3	803.829	-0.233794	-1.17592	0.0679825	-3.43904	0.000583789	0.00752009
ENSMUSG00000038594.9	Cep85l	703.855	-0.28486	-1.21829	0.0828447	-3.43849	0.000584976	0.00753007
ENSMUSG00000022346.15	Myc	889.938	-0.287218	-1.22028	0.0835772	-3.43656	0.000589159	0.00757324
ENSMUSG00000034910.5	Pygo1	2548.76	-0.207763	-1.1549	0.0604551	-3.43665	0.000588958	0.00757324
ENSMUSG00000036295.5	Lrrn3	3311.35	-0.165467	-1.12153	0.0481563	-3.43605	0.000590265	0.00758212
ENSMUSG00000020695.14	Mrc2	1060.1	0.203107	1.15117	0.0591332	3.43474	0.000593123	0.00761348
ENSMUSG00000040372.2	Gpr63	113.91	-0.511776	-1.4258	0.149014	-3.4344	0.000593859	0.00761758
ENSMUSG00000019997.11	Ccn2	243.819	-0.360035	-1.28346	0.104856	-3.43363	0.000595565	0.00762773
ENSMUSG00000020657.16	Dnajc27	1595.26	-0.175252	-1.12916	0.0510422	-3.43347	0.000595903	0.00762773
ENSMUSG00000055943.5	Emc7	1184.27	-0.19362	-1.14363	0.0563879	-3.43372	0.000595362	0.00762773
ENSMUSG00000023348.11	Trip6	578.419	0.254016	1.19252	0.0740546	3.43012	0.000603315	0.0077172
ENSMUSG00000041688.16	Amot	1218.49	-0.213625	-1.1596	0.0623172	-3.42803	0.000607977	0.00777138
ENSMUSG00000044361.16	BC024139	1122.42	0.211556	1.15794	0.0617479	3.42612	0.000612273	0.00782082
ENSMUSG00000039835.16	Nhsl1	2341.11	0.163403	1.11993	0.047699	3.4257	0.000613221	0.00782746
ENSMUSG00000020171.8	Yeats4	1656.1	0.189832	1.14063	0.0554215	3.42524	0.000614266	0.00783533
ENSMUSG00000005148.8	Klf5	192.772	-0.386948	-1.30762	0.113012	-3.42396	0.000617147	0.00786333
ENSMUSG00000024985.19	Tcf7l2	5352.48	0.203062	1.15114	0.0593074	3.42389	0.000617323	0.00786333
ENSMUSG00000024477.4	Pggt1b	1061.04	-0.206218	-1.15366	0.0602336	-3.42363	0.000617912	0.00786535
ENSMUSG00000062859.15	Tcp11	82.1022	0.582003	1.49693	0.17009	3.42173	0.000622235	0.00791486
ENSMUSG00000025085.16	Ablim1	6559.27	-0.183015	-1.13525	0.0535051	-3.42051	0.000625031	0.00794489
ENSMUSG00000086234.3	Usp46os2	203.946	-0.3727	-1.29477	0.108992	-3.4195	0.000627367	0.00796904
ENSMUSG00000022265.7	Ank	1637.24	-0.204896	-1.1526	0.0599321	-3.4188	0.000628969	0.00798385
ENSMUSG00000003031.14	Cdkn1b	2627.45	0.163185	1.11976	0.0477433	3.41796	0.000630924	0.00800289
ENSMUSG00000001865.2	Cpa3	22.0839	1.60747	3.04717	0.470326	3.41778	0.000631346	0.00800289
ENSMUSG00000041058.15	Wwp1	1023.64	-0.219015	-1.16394	0.0641066	-3.41642	0.000634504	0.00803734
ENSMUSG00000053931.11	Cnn3	5437.95	0.155088	1.11349	0.0454184	3.41465	0.000638631	0.00808137
ENSMUSG00000031245.8	Hmgn5	468.938	0.265571	1.20211	0.0777761	3.41455	0.000638865	0.00808137
ENSMUSG00000086216.1	Gm13610	2827.61	0.137657	1.10012	0.0403249	3.41371	0.000640854	0.00810093
ENSMUSG00000069565.12	Dazap1	4004.7	0.174779	1.12879	0.0512189	3.41239	0.000643953	0.00813447
ENSMUSG00000100799.2	1700027H10Rik	225.216	-0.378882	-1.30033	0.111103	-3.41018	0.000649206	0.00818794
ENSMUSG00000084898.1	Gm12371	122.144	-0.527603	-1.44153	0.154717	-3.41011	0.000649357	0.00818794
ENSMUSG00000016933.17	Plcg1	8087.77	0.120999	1.08749	0.0354832	3.41004	0.00064953	0.00818794
ENSMUSG00000041440.18	Gk5	149.782	-0.522476	-1.43642	0.153236	-3.40961	0.000650558	0.00819524
ENSMUSG00000020620.14	Abca8b	339.885	-0.305184	-1.23558	0.0895125	-3.4094	0.000651052	0.0081958
ENSMUSG00000043496.7	Tril	1009.54	-0.258683	-1.19639	0.0758955	-3.40841	0.000653432	0.00822011
ENSMUSG00000021567.15	Nkd2	939.686	-0.211257	-1.1577	0.0619928	-3.40777	0.000654963	0.00823369
ENSMUSG00000041203.9	Trir	1719.9	0.19058	1.14122	0.0559336	3.40726	0.000656192	0.00824347
ENSMUSG00000049148.8	Plcxd3	73.4223	-1.57582	-2.98105	0.462864	-3.4045	0.000662859	0.00832149
ENSMUSG00000021194.6	Chga	3854.94	-0.146481	-1.10687	0.0430423	-3.40318	0.000666063	0.00835598
ENSMUSG00000089810.1	Gm16536	1111.32	0.18911	1.14006	0.0555724	3.40294	0.000666646	0.00835755
ENSMUSG00000044700.15	Tmem201	3228.18	0.136213	1.09902	0.0400313	3.40267	0.000667316	0.00836022
ENSMUSG00000020948.9	Klhl28	830.072	-0.307911	-1.23791	0.0905207	-3.40155	0.000670041	0.0083886
ENSMUSG00000086714.1	0610009E02Rik	468.952	0.260809	1.19815	0.0767232	3.39935	0.000675469	0.0084454
ENSMUSG00000007836.6	Hnrnpa0	8739.74	0.174452	1.12854	0.0513193	3.39933	0.000675503	0.0084454
ENSMUSG00000035451.7	Foxa1	108.324	0.507065	1.42116	0.149184	3.39893	0.00067649	0.00844618
ENSMUSG00000046562.5	Unc119b	1504.42	0.1749	1.12889	0.0514566	3.39897	0.00067639	0.00844618
ENSMUSG00000022537.18	Tmem44	7520.81	0.114333	1.08247	0.0336444	3.39828	0.000678122	0.00846078
ENSMUSG00000032009.8	Sesn3	2669.29	-0.170715	-1.12562	0.0502483	-3.39744	0.000680206	0.00848098
ENSMUSG00000108402.1	9430064I24Rik	367.536	0.301636	1.23254	0.0887892	3.39721	0.000680755	0.00848204
ENSMUSG00000042632.17	Pla2g6	1302.61	0.197194	1.14647	0.058054	3.39673	0.000681961	0.00848549
ENSMUSG00000037071.3	Scd1	1589.78	-0.24516	-1.18522	0.0721738	-3.39681	0.000681772	0.00848549
ENSMUSG00000043969.4	Emx2	483.883	0.261054	1.19835	0.076861	3.39645	0.000682665	0.00848847
ENSMUSG00000027009.18	Itga4	337.674	-0.297905	-1.22936	0.0877261	-3.39586	0.000684136	0.00850098
ENSMUSG00000030557.17	Mef2a	3099.82	-0.164977	-1.12115	0.0485845	-3.39566	0.000684634	0.00850137
ENSMUSG00000031111.16	Igsf1	469.518	-0.322014	-1.25007	0.0948434	-3.39522	0.000685741	0.00850934
ENSMUSG00000029769.16	Ccdc136	1758.69	-0.223108	-1.16725	0.0657243	-3.3946	0.000687279	0.00852263
ENSMUSG00000027204.13	Fbn1	1191.32	-0.28251	-1.21631	0.0832497	-3.39352	0.000690001	0.00853899
ENSMUSG00000034295.10	Fhod3	2009.75	-0.187658	-1.13891	0.0552938	-3.39383	0.000689234	0.00853899
ENSMUSG00000067199.4	Frat1	498.228	0.257108	1.19508	0.0757607	3.39369	0.000689584	0.00853899
ENSMUSG00000025025.14	Mxi1	1469.62	0.193521	1.14355	0.0570395	3.39276	0.000691923	0.00855698
ENSMUSG00000030256.11	Bhlhe41	155.462	-0.426706	-1.34416	0.125808	-3.39171	0.000694578	0.00858401
ENSMUSG00000037653.7	Kctd8	341.794	-0.294664	-1.2266	0.0868946	-3.39106	0.000696239	0.00859872
ENSMUSG00000024211.15	Grm8	383.185	-0.292005	-1.22434	0.0861246	-3.3905	0.000697665	0.0086105
ENSMUSG00000028778.15	Hcrtr1	146.528	-0.476331	-1.3912	0.140545	-3.38918	0.000701027	0.00864616
ENSMUSG00000014601.13	Strip1	6592.92	0.125901	1.09119	0.0371585	3.38822	0.000703472	0.00867045
ENSMUSG00000021301.9	Hecw1	2959.33	-0.204814	-1.15254	0.0604598	-3.38761	0.000705056	0.00867954
ENSMUSG00000022340.15	Sybu	4160.9	-0.197454	-1.14667	0.058288	-3.38757	0.000705159	0.00867954
ENSMUSG00000022246.14	Rai14	1089.36	0.235896	1.17764	0.0696431	3.38721	0.000706067	0.00868486
ENSMUSG00000018167.10	Stard3	840.401	0.202957	1.15106	0.0599662	3.38452	0.000713022	0.00876451
ENSMUSG00000027035.10	Cers6	2818.64	-0.217013	-1.16232	0.0641315	-3.38388	0.000714688	0.00877908
ENSMUSG00000007670.10	Khsrp	5661.69	0.133267	1.09677	0.0393873	3.38351	0.000715652	0.00877945
ENSMUSG00000005198.15	Polr2a	6046.21	0.172217	1.12679	0.050899	3.3835	0.000715679	0.00877945
ENSMUSG00000021743.6	Fezf2	1124.42	0.228552	1.17166	0.0675577	3.38307	0.000716814	0.00878747
ENSMUSG00000042042.14	Csgalnact2	396.018	-0.29106	-1.22354	0.0860615	-3.38201	0.000719588	0.00881197
ENSMUSG00000037062.13	Sh3glb1	7126.21	-0.141342	-1.10293	0.0417934	-3.38193	0.000719778	0.00881197
ENSMUSG00000051000.17	Fam160a1	73.3303	-0.628496	-1.54595	0.186043	-3.37822	0.000729567	0.00892053
ENSMUSG00000089922.2	Gm43517	2200.88	0.220959	1.16551	0.0654109	3.37802	0.00073011	0.00892053
ENSMUSG00000041164.15	Zmiz2	11733.1	0.13127	1.09526	0.0388591	3.37811	0.000729866	0.00892053
ENSMUSG00000019852.7	Arfgef3	1487.64	-0.234184	-1.17624	0.0693356	-3.37754	0.00073137	0.00892995
ENSMUSG00000050708.16	Ftl1	23789.6	0.140926	1.10261	0.0417369	3.37653	0.000734063	0.00895087
ENSMUSG00000062729.11	Ppox	1961.96	0.157817	1.1156	0.046737	3.37669	0.000733624	0.00895087
ENSMUSG00000023022.14	Lima1	1226.87	0.187929	1.13913	0.0556664	3.37599	0.000735517	0.00896128
ENSMUSG00000021685.11	Otp	450.235	0.324385	1.25213	0.09609	3.37584	0.000735898	0.00896128
ENSMUSG00000098789.7	Jmjd7	545.18	0.244652	1.18481	0.0724834	3.37529	0.00073738	0.00897334
ENSMUSG00000042423.9	Fbrs	2901.58	0.166103	1.12202	0.0492236	3.37446	0.00073961	0.00898391
ENSMUSG00000041046.7	Ramp3	197.455	-0.423154	-1.34086	0.125397	-3.37452	0.00073945	0.00898391
ENSMUSG00000040952.16	Rps19	6795.21	0.135024	1.09811	0.0400142	3.37442	0.000739724	0.00898391
ENSMUSG00000028626.5	Col9a2	1517.71	0.205137	1.1528	0.0608065	3.37361	0.000741894	0.00900105
ENSMUSG00000028944.14	Prkag2	2633.38	-0.153803	-1.1125	0.0455919	-3.37348	0.000742242	0.00900105
ENSMUSG00000054074.9	Skida1	656.455	0.273602	1.20882	0.081107	3.37334	0.000742614	0.00900105
ENSMUSG00000041468.7	Gpr12	562.578	-0.256766	-1.1948	0.0761272	-3.37286	0.000743913	0.00901082
ENSMUSG00000040356.16	Skiv2l	3424.09	0.153829	1.11252	0.0456148	3.37234	0.000745323	0.00902192
ENSMUSG00000086181.1	C230034O21Rik	215.788	-0.414535	-1.33287	0.122949	-3.37161	0.000747304	0.00902476
ENSMUSG00000032185.15	Carm1	4199.4	0.136187	1.099	0.0403932	3.37152	0.000747534	0.00902476
ENSMUSG00000031925.17	Maml2	577.931	-0.24871	-1.18814	0.0737584	-3.37195	0.000746368	0.00902476
ENSMUSG00000039470.15	Zdhhc2	2169.32	-0.181791	-1.13429	0.053915	-3.37181	0.000746749	0.00902476
ENSMUSG00000035478.14	Mbd3	3023.37	0.148987	1.10879	0.0441934	3.37125	0.000748273	0.00902771
ENSMUSG00000029343.17	Crybb1	49.9168	-0.777244	-1.71385	0.230616	-3.37029	0.000750878	0.00905316
ENSMUSG00000028124.15	Gclm	959.308	-0.231934	-1.17441	0.0688218	-3.37007	0.000751504	0.00905473
ENSMUSG00000085505.1	Gm12868	247.091	0.365694	1.2885	0.108549	3.36895	0.000754565	0.00906767
ENSMUSG00000085334.7	Gm12940	2454.93	0.138441	1.10071	0.0410954	3.36876	0.00075506	0.00906767
ENSMUSG00000046434.16	Hnrnpa1	25422.1	0.107659	1.07748	0.0319549	3.36909	0.000754163	0.00906767
ENSMUSG00000027784.10	Ppm1l	2985.26	-0.212198	-1.15845	0.0629825	-3.36916	0.000753979	0.00906767
ENSMUSG00000075478.3	Slitrk1	1755.64	-0.17367	-1.12792	0.0515425	-3.36946	0.000753155	0.00906767
ENSMUSG00000097321.5	1700028E10Rik	58.6682	0.688092	1.61115	0.204334	3.36749	0.000758567	0.0091038
ENSMUSG00000000957.11	Mmp14	1931.6	0.176639	1.13025	0.0524728	3.3663	0.000761837	0.00913105
ENSMUSG00000020745.15	Pafah1b1	13579.3	-0.138938	-1.10109	0.0412729	-3.36633	0.000761742	0.00913105
ENSMUSG00000048668.16	Rhno1	1273.21	0.177855	1.1312	0.0528464	3.36551	0.000764035	0.00915139
ENSMUSG00000004263.15	Atn1	9836.78	0.16868	1.12403	0.0501275	3.36502	0.000765387	0.00916158
ENSMUSG00000048540.8	Nhlh2	782.953	0.278219	1.2127	0.0826983	3.36427	0.000767473	0.00918052
ENSMUSG00000040669.14	Phc1	4768.7	0.152034	1.11114	0.0452093	3.36289	0.000771299	0.00922025
ENSMUSG00000085667.1	Gm12992	2350.82	0.1623	1.11907	0.048265	3.36269	0.000771881	0.00922118
ENSMUSG00000039809.10	Gabbr2	4071.76	-0.213673	-1.15964	0.0635534	-3.36211	0.000773505	0.00923454
ENSMUSG00000062866.16	Phactr2	750.266	-0.256501	-1.19458	0.0763071	-3.36143	0.000775413	0.00925127
ENSMUSG00000017716.15	Birc5	305.879	0.357583	1.28128	0.106419	3.36015	0.00077899	0.00928182
ENSMUSG00000036585.16	Fgf1	102.064	-0.606005	-1.52204	0.180349	-3.36018	0.00077892	0.00928182
ENSMUSG00000020021.4	Fgd6	532.028	-0.256729	-1.19477	0.0764135	-3.35973	0.000780174	0.00928987
ENSMUSG00000117413.1	Gm50044	404.199	-0.284575	-1.21805	0.0847195	-3.35903	0.000782162	0.00930747
ENSMUSG00000026074.15	Map4k4	17878	0.114186	1.08236	0.0339965	3.35875	0.000782967	0.00931099
ENSMUSG00000024556.4	Me2	671.086	-0.26355	-1.20043	0.0785183	-3.35654	0.000789245	0.00937954
ENSMUSG00000030759.16	Far1	2354.43	-0.176824	-1.13039	0.0527104	-3.35464	0.000794684	0.00943804
ENSMUSG00000046169.10	Adamts6	268.803	-0.348002	-1.2728	0.10378	-3.35326	0.00079867	0.00947921
ENSMUSG00000061455.13	Stx17	981.938	-0.197394	-1.14663	0.0588807	-3.35244	0.000801039	0.00950115
ENSMUSG00000029071.16	Dvl1	4894.24	0.130636	1.09478	0.0390356	3.34658	0.000818147	0.00969777
ENSMUSG00000103092.1	Pcdha5	5233.39	-0.186311	-1.13785	0.0556767	-3.3463	0.000818966	0.00970119
ENSMUSG00000039116.7	Adgrg6	130.44	-0.454187	-1.37001	0.135741	-3.34598	0.00081993	0.00970632
ENSMUSG00000058589.14	Anks1b	3274.07	-0.146567	-1.10693	0.0438137	-3.34524	0.000822112	0.00971955
ENSMUSG00000061186.15	Sfmbt2	264.137	-0.358952	-1.28249	0.107298	-3.34539	0.000821674	0.00971955
ENSMUSG00000024347.16	Psd2	6178.69	0.11349	1.08184	0.0339292	3.34492	0.000823053	0.00972438
ENSMUSG00000024479.3	Mal2	749.423	-0.296062	-1.22779	0.0885517	-3.34338	0.000827659	0.00976809
ENSMUSG00000060601.13	Nr1h2	1208.13	0.180585	1.13334	0.0540137	3.34332	0.000827822	0.00976809
ENSMUSG00000020687.13	Cdc27	2416.74	-0.150998	-1.11034	0.0451681	-3.34302	0.000828723	0.0097724
ENSMUSG00000051768.9	Xrcc1	1597.25	0.172634	1.12711	0.0516465	3.34261	0.000829949	0.00978055
ENSMUSG00000027540.13	Ptpn1	2703.45	0.14444	1.1053	0.0432426	3.34024	0.000837074	0.00985563
ENSMUSG00000051910.13	Sox6	1097.89	-0.308998	-1.23885	0.0925109	-3.34013	0.000837399	0.00985563
ENSMUSG00000113905.1	Gm48872	71.081	-0.765271	-1.69969	0.229208	-3.33876	0.000841544	0.00989804
ENSMUSG00000071646.9	Mta2	4014.71	0.15579	1.11403	0.0467091	3.33533	0.000851992	0.010008
ENSMUSG00000030337.16	Vamp1	936.184	-0.26105	-1.19835	0.0782649	-3.33546	0.000851574	0.010008
ENSMUSG00000040502.5	March9	2823.56	0.14139	1.10297	0.0423975	3.33485	0.00085344	0.0100146
ENSMUSG00000052981.6	Ube2ql1	4863.98	-0.130294	-1.09452	0.0390712	-3.33479	0.000853652	0.0100146
ENSMUSG00000009292.18	Trpm2	668.672	-0.247208	-1.18691	0.0741548	-3.33367	0.000857084	0.0100485
ENSMUSG00000040857.15	Erf	689.354	0.229596	1.17251	0.0689029	3.33217	0.000861715	0.0100963
ENSMUSG00000026365.15	Cfh	896.788	-0.249681	-1.18894	0.0749441	-3.33156	0.00086361	0.0101113
ENSMUSG00000035615.12	Frmpd1	222.973	-0.440199	-1.35679	0.132143	-3.33122	0.00086466	0.0101113
ENSMUSG00000108219.1	Gm44101	78.0924	-0.650383	-1.56959	0.195234	-3.3313	0.000864426	0.0101113
ENSMUSG00000084849.1	Gm16105	2437.39	0.139222	1.10131	0.0417959	3.33099	0.000865373	0.0101132
ENSMUSG00000045441.5	Gprin3	320.9	-0.395628	-1.31552	0.118806	-3.33004	0.000868333	0.0101413
ENSMUSG00000075470.2	Alg10b	3784.18	-0.195845	-1.1454	0.0588203	-3.32955	0.000869856	0.0101461
ENSMUSG00000080058.2	Gm11175	1701.87	0.214463	1.16027	0.064411	3.32961	0.000869686	0.0101461
ENSMUSG00000091264.3	Smim13	2070.64	-0.190883	-1.14146	0.0573577	-3.32795	0.00087488	0.0101982
ENSMUSG00000086796.2	4932702P03Rik	595.808	-0.24527	-1.18531	0.0737432	-3.326	0.000881017	0.0102632
ENSMUSG00000041126.16	H2afv	1354.5	0.19667	1.14605	0.0591353	3.32576	0.000881764	0.0102653
ENSMUSG00000069806.5	Cacng7	4046.31	0.128957	1.0935	0.0387806	3.3253	0.000883233	0.0102759
ENSMUSG00000040687.16	Madd	7031.24	0.108026	1.07775	0.0324897	3.32492	0.000884434	0.0102833
ENSMUSG00000035666.14	Gtf3c4	3346.13	-0.183005	-1.13525	0.0550628	-3.32356	0.000888753	0.0103268
ENSMUSG00000042289.11	Hsd3b7	495.337	0.252463	1.19124	0.0759654	3.32339	0.000889308	0.0103268
ENSMUSG00000047417.18	Rexo1	3324.78	0.151424	1.11067	0.0455691	3.32295	0.000890694	0.0103363
ENSMUSG00000027254.13	Map1a	10936.9	-0.206052	-1.15353	0.0620168	-3.32251	0.000892107	0.0103423
ENSMUSG00000020250.10	Txnrd1	4624.85	0.132877	1.09648	0.0399939	3.32244	0.000892339	0.0103423
ENSMUSG00000039218.17	Srrm2	36665.1	0.130782	1.09489	0.0393691	3.32193	0.000893956	0.0103545
ENSMUSG00000116995.1	Gm21926	551.734	0.249553	1.18884	0.0751505	3.3207	0.000897904	0.0103749
ENSMUSG00000106515.4	Gm30382	74.4564	-0.670526	-1.59165	0.201925	-3.32068	0.000897994	0.0103749
ENSMUSG00000039585.15	Myo9a	3117.35	-0.156591	-1.11465	0.0471563	-3.32068	0.00089798	0.0103749
ENSMUSG00000074220.10	Zfp382	302.424	-0.775665	-1.71198	0.23355	-3.3212	0.000896304	0.0103749
ENSMUSG00000015243.4	Abca1	1971.27	-0.186744	-1.13819	0.0562704	-3.31868	0.000904428	0.0104427
ENSMUSG00000037306.13	Man1c1	675.12	-0.25799	-1.19581	0.0777504	-3.31818	0.000906059	0.0104549
ENSMUSG00000109847.1	Gm45278	815.811	0.293684	1.22577	0.0885191	3.31774	0.000907477	0.010458
ENSMUSG00000032594.11	Ip6k1	8378.78	0.108723	1.07827	0.0327695	3.31781	0.00090727	0.010458
ENSMUSG00000036356.15	Csgalnact1	195.243	-0.403147	-1.32239	0.121536	-3.31711	0.000909542	0.0104752
ENSMUSG00000103770.1	Pcdha9	5231.63	-0.179656	-1.13261	0.0541692	-3.31658	0.000911281	0.0104886
ENSMUSG00000036676.14	Tmtc3	611.269	-0.249854	-1.18909	0.0753429	-3.31623	0.000912408	0.010495
ENSMUSG00000097079.2	Gm26604	235.566	0.36428	1.28724	0.109862	3.3158	0.0009138	0.0105021
ENSMUSG00000047824.13	Pygo2	2217.16	0.139843	1.10179	0.0421762	3.31569	0.000914176	0.0105021
ENSMUSG00000030319.8	Cand2	1586.66	0.226626	1.1701	0.0683722	3.3146	0.000917752	0.0105366
ENSMUSG00000072770.9	Acrbp	618.821	0.242215	1.18281	0.0730885	3.314	0.000919708	0.0105524
ENSMUSG00000035236.17	Scai	1435.65	-0.238155	-1.17948	0.071871	-3.31365	0.000920858	0.0105589
ENSMUSG00000030786.18	Itgam	91.3803	-0.583668	-1.49865	0.176251	-3.31157	0.000927745	0.0106312
ENSMUSG00000003992.15	Ssbp2	3542.36	-0.166155	-1.12206	0.0501793	-3.31123	0.000928874	0.0106375
ENSMUSG00000041354.16	Rgl2	3155.46	0.136594	1.09931	0.0412582	3.31071	0.00093058	0.0106504
ENSMUSG00000005640.11	Insrr	130.172	0.444191	1.36055	0.134197	3.30998	0.000933028	0.0106717
ENSMUSG00000043432.7	Leng9	1125.59	0.17295	1.12736	0.0522629	3.30924	0.00093551	0.0106934
ENSMUSG00000022817.15	Itgb5	1044.33	-0.191085	-1.14162	0.0577504	-3.30882	0.000936912	0.0107023
ENSMUSG00000040037.13	Negr1	5821.36	-0.150976	-1.11032	0.0456307	-3.30865	0.00093746	0.0107023
ENSMUSG00000002107.18	Celf2	14482.4	-0.169351	-1.12455	0.0512046	-3.30735	0.000941842	0.0107456
ENSMUSG00000034687.8	Fras1	680.287	-0.282501	-1.2163	0.0854257	-3.30698	0.000943066	0.0107528
ENSMUSG00000040972.8	Igsf21	1504.23	-0.194082	-1.144	0.0587097	-3.30578	0.000947115	0.0107923
ENSMUSG00000087644.1	Gm14703	5126.49	-0.211295	-1.15773	0.0639241	-3.3054	0.000948412	0.0108003
ENSMUSG00000035274.13	Tpbg	425.369	-0.294009	-1.22604	0.0890089	-3.30314	0.000956092	0.010881
ENSMUSG00000021134.17	Srsf5	9030.83	0.10603	1.07626	0.0321106	3.30201	0.000959936	0.0109179
ENSMUSG00000036158.12	Prickle1	906.074	-0.219028	-1.16395	0.0663404	-3.30157	0.000961439	0.0109282
ENSMUSG00000090115.7	Usp49	3195.95	0.162331	1.11909	0.0491808	3.3007	0.000964448	0.0109556
ENSMUSG00000105686.1	Gm35394	44.325	0.822576	1.76856	0.249272	3.29992	0.00096713	0.0109792
ENSMUSG00000021287.12	Xrcc3	510.728	0.273143	1.20844	0.0827932	3.2991	0.000969952	0.0110044
ENSMUSG00000051344.13	Plekhm3	726.753	-0.257235	-1.19519	0.0780057	-3.29764	0.000975003	0.0110549
ENSMUSG00000002608.8	Ccdc97	1986.06	0.156727	1.11476	0.0475476	3.29621	0.000979998	0.0110954
ENSMUSG00000022580.13	Rhpn1	475.397	0.264157	1.20093	0.0801424	3.29609	0.000980401	0.0110954
ENSMUSG00000038371.15	Sbf2	5485.91	-0.170505	-1.12545	0.051725	-3.29638	0.00097938	0.0110954
ENSMUSG00000093803.3	Ppp2r3d	1689.74	0.177161	1.13066	0.0537563	3.29563	0.000982011	0.0111068
ENSMUSG00000024955.14	Esrra	984.288	0.194562	1.14438	0.0590584	3.29439	0.000986343	0.0111489
ENSMUSG00000066477.13	Gm16551	91.5432	0.528017	1.44195	0.160327	3.29338	0.000989911	0.0111753
ENSMUSG00000021303.14	Gng4	3057.81	-0.16653	-1.12236	0.0505635	-3.29348	0.000989554	0.0111753
ENSMUSG00000007659.18	Bcl2l1	3345.28	0.142755	1.10401	0.0433565	3.29258	0.00099274	0.0111941
ENSMUSG00000024137.9	E4f1	1680.16	0.158233	1.11592	0.0480645	3.29208	0.000994476	0.0111941
ENSMUSG00000025889.13	Snca	2794.19	-0.208597	-1.15556	0.0633645	-3.29202	0.000994715	0.0111941
ENSMUSG00000032502.8	Stac	285.857	-0.340807	-1.26646	0.10353	-3.29187	0.000995247	0.0111941
ENSMUSG00000034310.8	Tmem132d	618.877	-0.233694	-1.17584	0.0709912	-3.29188	0.000995212	0.0111941
ENSMUSG00000052752.15	Traf7	4399.55	0.124822	1.09037	0.0379113	3.29249	0.000993038	0.0111941
ENSMUSG00000087403.9	Kantr	736.994	-0.26858	-1.20462	0.081622	-3.29053	0.000999988	0.0112405
ENSMUSG00000026156.8	B3gat2	3445.5	-0.124241	-1.08993	0.0377603	-3.29026	0.00100095	0.0112444
ENSMUSG00000057766.14	Ankrd29	461.988	-0.268534	-1.20458	0.0816255	-3.28983	0.00100247	0.0112545
ENSMUSG00000049288.4	Lix1l	3233.01	0.146775	1.10709	0.0446232	3.28921	0.0010047	0.0112596
ENSMUSG00000051098.6	Mblac2	949.124	-0.254765	-1.19314	0.0774481	-3.28949	0.00100369	0.0112596
ENSMUSG00000045348.16	Nyap1	9763.25	0.119559	1.0864	0.0363492	3.28919	0.00100477	0.0112596
ENSMUSG00000039262.16	Prrc2b	37215	0.115069	1.08303	0.034999	3.28778	0.00100981	0.0113091
ENSMUSG00000043323.17	Fbrsl1	2912.59	0.169589	1.12474	0.051592	3.28712	0.00101219	0.0113289
ENSMUSG00000030105.8	Arl8b	2986.62	-0.140927	-1.10261	0.0428926	-3.28557	0.00101777	0.0113844
ENSMUSG00000046159.16	Chrm3	505.016	-0.303536	-1.23417	0.0924193	-3.28434	0.00102221	0.011427
ENSMUSG00000069670.8	Nkain2	1211.75	-0.236409	-1.17806	0.072005	-3.28323	0.00102624	0.011465
ENSMUSG00000066900.11	Suds3	3207.61	0.134258	1.09753	0.0408963	3.2829	0.00102746	0.0114716
ENSMUSG00000041117.8	Ccdc8	563.312	0.249633	1.1889	0.0760573	3.28217	0.0010301	0.0114941
ENSMUSG00000107478.1	Gm45234	11942.3	0.149266	1.10901	0.0454933	3.28106	0.00103419	0.0115257
ENSMUSG00000047945.6	Marcksl1	29238.4	0.100468	1.07212	0.0306204	3.28107	0.00103412	0.0115257
ENSMUSG00000056296.17	Synpr	860.79	-0.251588	-1.19052	0.0767132	-3.27959	0.00103958	0.0115735
ENSMUSG00000045282.7	Tmem86b	454.545	0.279326	1.21363	0.0851721	3.27954	0.00103976	0.0115735
ENSMUSG00000039158.11	Akna	715.396	0.281199	1.2152	0.0857565	3.27904	0.00104161	0.0115872
ENSMUSG00000025020.11	Slit1	4347.81	0.125426	1.09083	0.0382866	3.27598	0.00105296	0.0117062
ENSMUSG00000033964.12	Zbtb41	1655.48	-0.208604	-1.15557	0.0636958	-3.27499	0.00105664	0.01174
ENSMUSG00000042372.5	Dmrt3	35.9903	0.798322	1.73908	0.243812	3.27434	0.00105909	0.0117445
ENSMUSG00000102559.1	Gm37570	36.0022	-0.911933	-1.88156	0.278486	-3.27461	0.00105808	0.0117445
ENSMUSG00000027002.13	Nckap1	8833.41	-0.119641	-1.08646	0.0365378	-3.27443	0.00105876	0.0117445
ENSMUSG00000102312.1	Pcdha3	5251.2	-0.182812	-1.13509	0.055834	-3.2742	0.00105961	0.0117445
ENSMUSG00000087038.9	2900079G21Rik	488.606	-0.257109	-1.19508	0.0785429	-3.27349	0.00106228	0.0117544
ENSMUSG00000110350.1	Gm10252	11574.2	0.130486	1.09466	0.0398599	3.27363	0.00106176	0.0117544
ENSMUSG00000030226.12	Lmo3	3772.78	-0.141937	-1.10339	0.04336	-3.27345	0.00106244	0.0117544
ENSMUSG00000022178.11	Ajuba	342.6	0.352776	1.27702	0.107813	3.27212	0.00106743	0.0117953
ENSMUSG00000026421.14	Csrp1	730.912	-0.231479	-1.17404	0.070741	-3.2722	0.00106715	0.0117953
ENSMUSG00000057751.14	Megf6	1209.46	0.192571	1.1428	0.0588603	3.27166	0.00106919	0.0118076
ENSMUSG00000026339.18	Ccdc93	1724.67	-0.215776	-1.16133	0.0659628	-3.27118	0.00107099	0.0118132
ENSMUSG00000064036.15	Mro	221.461	-0.378428	-1.29992	0.115682	-3.27127	0.00107067	0.0118132
ENSMUSG00000058290.4	Espl1	522.675	0.277691	1.21225	0.0849872	3.26744	0.00108525	0.0119336
ENSMUSG00000031342.17	Gpm6b	10691.8	-0.148239	-1.10822	0.0453708	-3.26729	0.00108583	0.0119336
ENSMUSG00000043301.16	Kcnj6	240.326	-0.369356	-1.29178	0.11305	-3.26719	0.0010862	0.0119336
ENSMUSG00000018501.17	Ncor1	6824.96	-0.202734	-1.15088	0.0620354	-3.26804	0.00108295	0.0119336
ENSMUSG00000024127.15	Prepl	7552.68	-0.13135	-1.09532	0.0402029	-3.26718	0.00108626	0.0119336
ENSMUSG00000031314.18	Taf1	2404.5	-0.19813	-1.14721	0.060641	-3.26726	0.00108596	0.0119336
ENSMUSG00000040524.9	Zfp609	5045.82	0.134488	1.0977	0.0411641	3.26712	0.00108648	0.0119336
ENSMUSG00000021624.9	Cd180	117.191	-0.509553	-1.42361	0.156059	-3.26513	0.00109414	0.0120092
ENSMUSG00000099051.1	Gm27241	84.1459	-0.767833	-1.70271	0.235171	-3.26499	0.00109467	0.0120092
ENSMUSG00000020232.17	Hmg20b	550.499	0.226157	1.16971	0.0692864	3.26408	0.00109819	0.0120406
ENSMUSG00000030536.10	Iqgap1	1688.34	-0.196882	-1.14622	0.0603218	-3.26386	0.00109905	0.0120428
ENSMUSG00000027692.16	Tnik	6541.97	-0.192581	-1.14281	0.0590084	-3.26362	0.00109997	0.0120456
ENSMUSG00000026159.13	Agfg1	3035.14	-0.166161	-1.12207	0.050926	-3.2628	0.00110318	0.0120735
ENSMUSG00000032020.15	Ubash3b	1543.33	-0.173053	-1.12744	0.0530684	-3.26095	0.0011104	0.0121453
ENSMUSG00000024759.14	Atl3	1272.77	-0.195788	-1.14535	0.0600685	-3.25941	0.00111643	0.0121893
ENSMUSG00000105302.1	Gm19817	28.8086	0.926892	1.90118	0.284357	3.25961	0.00111567	0.0121893
ENSMUSG00000036391.16	Sec24a	836.442	-0.254143	-1.19263	0.0779717	-3.25943	0.00111637	0.0121893
ENSMUSG00000030788.16	Rnf141	1541.65	-0.183433	-1.13558	0.0563112	-3.2575	0.001124	0.0122646
ENSMUSG00000029754.13	Dlx6	328.9	0.305505	1.23585	0.0938706	3.25453	0.00113579	0.0123818
ENSMUSG00000053310.11	Nrgn	1017.07	-0.694949	-1.61883	0.213549	-3.25429	0.00113677	0.0123818
ENSMUSG00000027660.16	Skil	1696.54	-0.196161	-1.14565	0.0602757	-3.25439	0.00113634	0.0123818
ENSMUSG00000109776.1	Gm30400	55.9537	-0.70374	-1.62872	0.21631	-3.25338	0.00114039	0.0124138
ENSMUSG00000079018.10	Ly6c1	78.211	-0.644127	-1.56279	0.198024	-3.25277	0.00114288	0.0124335
ENSMUSG00000042308.14	Setd1a	3213.58	0.15582	1.11405	0.0479091	3.2524	0.00114434	0.0124419
ENSMUSG00000030701.17	Plekhb1	258.606	-0.360325	-1.28371	0.110809	-3.25176	0.00114691	0.0124625
ENSMUSG00000033726.8	Emx1	364.693	0.270508	1.20623	0.0832037	3.25116	0.00114937	0.0124818
ENSMUSG00000057193.8	Slc44a2	2165.03	0.143439	1.10453	0.0441472	3.2491	0.0011577	0.0125648
ENSMUSG00000042608.15	Stk40	1387.7	0.180683	1.13342	0.05562	3.24853	0.00116003	0.012578
ENSMUSG00000028132.15	Tmem56	392.246	-0.330926	-1.25782	0.101871	-3.24847	0.00116029	0.012578
ENSMUSG00000000628.10	Hk2	238.364	0.324957	1.25263	0.10006	3.24763	0.0011637	0.0126075
ENSMUSG00000049907.8	Rasl11b	342.787	-0.288999	-1.22179	0.0890193	-3.24648	0.00116844	0.0126512
ENSMUSG00000097482.2	Gm17634	84.2689	-0.733781	-1.66299	0.226039	-3.24626	0.00116932	0.0126533
ENSMUSG00000073755.4	5730409E04Rik	1695.67	-0.208757	-1.15569	0.0643628	-3.24345	0.00118093	0.0127714
ENSMUSG00000024978.11	Gpam	2473.12	-0.163138	-1.11972	0.0503103	-3.24263	0.00118431	0.0128004
ENSMUSG00000063564.13	Col23a1	808.609	-0.23332	-1.17554	0.0719851	-3.24123	0.00119015	0.0128559
ENSMUSG00000008393.9	Carhsp1	4174.24	0.13513	1.09819	0.041696	3.24083	0.00119184	0.0128598
ENSMUSG00000054469.14	Lclat1	1008.25	-0.190249	-1.14096	0.0587041	-3.24081	0.00119192	0.0128598
ENSMUSG00000066043.13	Phactr4	1002.61	0.208971	1.15586	0.0644865	3.24053	0.00119307	0.0128646
ENSMUSG00000033499.14	Larp4b	3437.12	-0.156922	-1.11491	0.0484322	-3.24004	0.00119515	0.0128718
ENSMUSG00000040128.9	Pnrc1	690.533	0.217738	1.16291	0.067199	3.24019	0.00119448	0.0128718
ENSMUSG00000025927.13	Tfap2b	2800.13	0.202675	1.15083	0.0625625	3.23957	0.00119711	0.0128854
ENSMUSG00000049313.8	Sorl1	2177.06	-0.391719	-1.31196	0.120935	-3.23908	0.00119914	0.0128996
ENSMUSG00000021990.16	Spata13	1350.64	0.215826	1.16137	0.0666516	3.23813	0.00120316	0.0129352
ENSMUSG00000064061.13	Dzip3	3513.39	-0.200232	-1.14888	0.0618514	-3.23731	0.00120664	0.0129573
ENSMUSG00000064341.1	mt-Nd1	63370	-0.116077	-1.08378	0.0358558	-3.23734	0.00120649	0.0129573
ENSMUSG00000027459.16	Fam110a	699.132	0.211019	1.15751	0.0652016	3.23641	0.00121044	0.0129829
ENSMUSG00000044134.9	Pheta1	1189.01	0.191191	1.14171	0.0590745	3.23643	0.00121034	0.0129829
ENSMUSG00000079487.11	Med12	3783.52	0.155639	1.11391	0.048096	3.23601	0.00121215	0.0129936
ENSMUSG00000034243.17	Golgb1	2904.87	-0.190574	-1.14122	0.0588986	-3.23562	0.00121379	0.0130035
ENSMUSG00000041911.3	Dlx1	4554.8	0.177685	1.13107	0.0549286	3.23484	0.00121713	0.0130134
ENSMUSG00000008200.15	Fnbp4	4135.18	0.141597	1.10313	0.0437738	3.23473	0.00121756	0.0130134
ENSMUSG00000025203.6	Scd2	41358.3	-0.121516	-1.08788	0.0375622	-3.23506	0.00121617	0.0130134
ENSMUSG00000061887.14	Ssbp3	7257.27	0.161074	1.11812	0.0497918	3.23494	0.00121666	0.0130134
ENSMUSG00000049281.16	Scn3b	8476.01	-0.124403	-1.09006	0.0384666	-3.23406	0.00122045	0.0130291
ENSMUSG00000017466.9	Timp2	6585.49	-0.176012	-1.12976	0.0544237	-3.2341	0.00122027	0.0130291
ENSMUSG00000086414.2	Gm15645	782.136	0.223397	1.16748	0.0691126	3.23237	0.00122769	0.0130987
ENSMUSG00000062075.13	Lmnb2	2083.02	0.139737	1.1017	0.0432424	3.23148	0.00123151	0.0131318
ENSMUSG00000040007.8	Bahd1	1619.89	0.167886	1.12341	0.0519635	3.23084	0.00123426	0.0131371
ENSMUSG00000040717.6	Il17rd	749.196	-0.216444	-1.16187	0.0669886	-3.23106	0.00123331	0.0131371
ENSMUSG00000059173.19	Pde1a	600.294	-0.267719	-1.2039	0.0828667	-3.23072	0.00123479	0.0131371
ENSMUSG00000004771.12	Rab11a	3425.43	-0.154481	-1.11302	0.0478167	-3.2307	0.00123489	0.0131371
ENSMUSG00000024911.7	Fibp	1570.72	0.1543	1.11288	0.0477855	3.22901	0.00124218	0.0131994
ENSMUSG00000063687.3	Pcdhb5	205.314	-0.379493	-1.30088	0.117521	-3.22914	0.00124164	0.0131994
ENSMUSG00000024805.16	Pcgf5	226.851	-0.361824	-1.28505	0.112063	-3.22877	0.00124326	0.0132031
ENSMUSG00000025473.16	Adam8	393.708	0.305561	1.2359	0.0946671	3.22774	0.00124772	0.0132351
ENSMUSG00000109194.1	Gm44570	173.5	-0.415439	-1.3337	0.128705	-3.22783	0.00124732	0.0132351
ENSMUSG00000051251.3	Nhlh1	163.518	0.433327	1.35034	0.134285	3.22692	0.00125131	0.0132655
ENSMUSG00000114995.1	Gm49284	219.658	-0.343672	-1.26898	0.106525	-3.2262	0.00125448	0.0132914
ENSMUSG00000033624.10	Pdpr	700.738	-0.606628	-1.5227	0.188061	-3.22569	0.0012567	0.0133072
ENSMUSG00000039286.12	Fndc3b	939.372	-0.228879	-1.17192	0.0709726	-3.22489	0.00126019	0.0133133
ENSMUSG00000089945.13	Pakap	1888.13	-0.168382	-1.1238	0.0522117	-3.22498	0.00125979	0.0133133
ENSMUSG00000026791.14	Slc2a8	503.816	0.258658	1.19637	0.0802055	3.22494	0.00126	0.0133133
ENSMUSG00000028152.10	Tspan5	3098.27	-0.140231	-1.10208	0.0434828	-3.22497	0.00125986	0.0133133
ENSMUSG00000085631.1	9630028H03Rik	96.4275	-0.680052	-1.6022	0.210897	-3.22456	0.00126165	0.013321
ENSMUSG00000006498.16	Ptbp1	2981.77	0.184949	1.13678	0.0573607	3.22432	0.00126274	0.0133248
ENSMUSG00000004099.16	Dnmt1	7026.63	0.129588	1.09398	0.0402038	3.22328	0.00126731	0.0133597
ENSMUSG00000027338.16	Prnd	150.513	-0.461019	-1.37651	0.14303	-3.22323	0.00126752	0.0133597
ENSMUSG00000020458.16	Rtn4	20691.5	-0.12981	-1.09415	0.0402761	-3.22301	0.00126849	0.0133623
ENSMUSG00000029449.11	Rhof	742.914	-0.285158	-1.21854	0.0885063	-3.22189	0.00127348	0.0134071
ENSMUSG00000074622.4	Mafb	727.406	-0.225573	-1.16924	0.0700208	-3.22151	0.00127515	0.013417
ENSMUSG00000035914.11	Cd276	1789.04	0.149146	1.10891	0.0463142	3.22031	0.00128051	0.0134656
ENSMUSG00000040714.14	Klc3	843.647	0.193242	1.14333	0.0600172	3.21977	0.00128291	0.0134831
ENSMUSG00000031665.7	Sall1	1247.9	0.218266	1.16333	0.0678066	3.21895	0.00128661	0.0135142
ENSMUSG00000028906.17	Epb41	5419.15	0.151281	1.11056	0.0470137	3.21781	0.00129172	0.01356
ENSMUSG00000024190.7	Dusp1	639.885	0.239124	1.18028	0.0743195	3.21752	0.00129305	0.0135663
ENSMUSG00000064363.1	mt-Nd4	37786.6	-0.107923	-1.07768	0.033546	-3.21717	0.0012946	0.0135747
ENSMUSG00000024581.13	Napg	2413.44	-0.152019	-1.11112	0.047271	-3.2159	0.00130037	0.0136196
ENSMUSG00000103707.5	Pcdha6	5193.88	-0.173862	-1.12807	0.0540628	-3.21593	0.00130023	0.0136196
ENSMUSG00000031728.10	Zfp821	2994.42	0.140338	1.10216	0.0436485	3.2152	0.00130356	0.0136452
ENSMUSG00000032702.16	Kank1	486.843	-0.246964	-1.18671	0.076844	-3.21383	0.00130978	0.0137024
ENSMUSG00000104252.5	Pcdha4	5255.02	-0.183905	-1.13595	0.057245	-3.2126	0.0013154	0.0137534
ENSMUSG00000060227.15	Casc4	3283.31	-0.156876	-1.11487	0.0488345	-3.2124	0.0013163	0.0137549
ENSMUSG00000033389.16	Arhgap44	1432.43	-0.182057	-1.1345	0.0567083	-3.21041	0.00132548	0.0138429
ENSMUSG00000030104.9	Edem1	824.552	-0.194541	-1.14436	0.0606139	-3.2095	0.00132965	0.0138785
ENSMUSG00000008958.14	Vps72	2066.55	0.174995	1.12896	0.0545364	3.20878	0.00133299	0.0139054
ENSMUSG00000046722.14	Cdc42se1	1597.42	0.164133	1.12049	0.0511631	3.20803	0.00133648	0.0139285
ENSMUSG00000035614.11	Togaram1	835.051	-0.224248	-1.16817	0.0699032	-3.20797	0.00133673	0.0139285
ENSMUSG00000030275.6	Etnk1	7250.15	-0.184267	-1.13624	0.0574495	-3.20746	0.00133912	0.0139375
ENSMUSG00000098265.1	Gm27517	462.422	-0.33472	-1.26113	0.104352	-3.20759	0.00133854	0.0139375
ENSMUSG00000026043.18	Col3a1	6544.07	0.206228	1.15367	0.0643332	3.20563	0.00134768	0.0140187
ENSMUSG00000039840.8	Epg5	1222.78	-0.268927	-1.20491	0.0839346	-3.204	0.00135532	0.01409
ENSMUSG00000041570.14	Camsap2	5389.18	-0.195237	-1.14491	0.0609625	-3.20258	0.00136204	0.0141519
ENSMUSG00000106847.1	Peg13	11749	0.0996964	1.07155	0.0311367	3.2019	0.00136527	0.0141773
ENSMUSG00000040651.9	Tasor	1934.78	-0.18295	-1.1352	0.0571553	-3.20093	0.00136985	0.0142169
ENSMUSG00000057818.8	1600029O15Rik	286.797	0.301596	1.23251	0.0942396	3.20031	0.0013728	0.0142394
ENSMUSG00000034175.13	Rhbdd3	1145.74	0.169048	1.12432	0.0528481	3.19875	0.00138027	0.0143088
ENSMUSG00000118257.1	9630014M24Rik	28.7036	-0.961699	-1.9476	0.300704	-3.19816	0.00138307	0.0143296
ENSMUSG00000091119.2	Ccdc152	499.176	-0.322232	-1.25026	0.100806	-3.19656	0.00139078	0.0144013
ENSMUSG00000037103.8	Dcaf15	2390.23	0.140702	1.10244	0.0440213	3.19622	0.0013924	0.01441
ENSMUSG00000034673.14	Pbx2	1810.34	0.190798	1.14139	0.0597129	3.19526	0.00139706	0.01445
ENSMUSG00000046994.9	Mars2	661.353	-0.263443	-1.20034	0.0825006	-3.19322	0.00140697	0.0145383
ENSMUSG00000017386.10	Traf4	2873.9	0.172112	1.12671	0.0538999	3.19317	0.00140719	0.0145383
ENSMUSG00000020747.17	Tmem94	3055.57	0.166497	1.12233	0.0521515	3.19257	0.00141014	0.0145606
ENSMUSG00000059890.16	Ube4a	3307.24	-0.152076	-1.11117	0.0476423	-3.19204	0.00141274	0.0145791
ENSMUSG00000043061.10	Tmem18	1015.71	-0.194844	-1.1446	0.0610594	-3.19105	0.00141754	0.0146205
ENSMUSG00000019039.14	Dalrd3	4373.24	0.11007	1.07928	0.0345085	3.18964	0.0014245	0.0146454
ENSMUSG00000039244.10	E130309D02Rik	895.429	0.195482	1.14511	0.0612908	3.18942	0.00142557	0.0146454
ENSMUSG00000048481.15	Mypop	457.271	0.239898	1.18091	0.0752023	3.19004	0.00142253	0.0146454
ENSMUSG00000028104.14	Polr3gl	837.718	0.207434	1.15463	0.0650356	3.18955	0.00142493	0.0146454
ENSMUSG00000087314.1	Prkag2os2	324.277	-0.298083	-1.22951	0.093445	-3.18993	0.00142308	0.0146454
ENSMUSG00000040569.13	Slc26a7	180.472	-0.488895	-1.40337	0.153272	-3.18972	0.00142411	0.0146454
ENSMUSG00000027366.12	Sppl2a	1613.57	-0.174451	-1.12853	0.0546801	-3.19039	0.00142081	0.0146454
ENSMUSG00000019942.13	Cdk1	505.26	0.287487	1.22051	0.0901738	3.18814	0.00143192	0.0147024
ENSMUSG00000074398.5	Gm15441	589.674	0.240422	1.18134	0.0754514	3.18644	0.00144035	0.0147806
ENSMUSG00000032842.13	Abcc10	808.149	0.193419	1.14347	0.0607066	3.18613	0.00144189	0.0147881
ENSMUSG00000103442.5	Pcdha1	4977.71	-0.178655	-1.13183	0.0560778	-3.18585	0.00144331	0.0147944
ENSMUSG00000030956.15	Fam53b	777.107	0.217799	1.16296	0.068395	3.18443	0.00145041	0.0148504
ENSMUSG00000033589.4	Reep4	225.187	0.335037	1.26141	0.105207	3.18453	0.00144987	0.0148504
ENSMUSG00000042404.16	Dennd4b	1758.63	0.172891	1.12732	0.0542978	3.18413	0.0014519	0.0148574
ENSMUSG00000110195.1	Pde2a	3525.64	-0.186184	-1.13775	0.0584801	-3.18371	0.00145402	0.0148708
ENSMUSG00000028514.15	Usp24	2949.9	-0.144858	-1.10562	0.0455022	-3.18353	0.0014549	0.0148714
ENSMUSG00000037419.9	Endod1	1343.39	-0.212144	-1.15841	0.066678	-3.18162	0.00146455	0.0149617
ENSMUSG00000039834.17	Zfp335	2818.54	0.153991	1.11264	0.048417	3.18052	0.00147013	0.0150103
ENSMUSG00000032328.12	Tmem30a	3977.99	-0.153332	-1.11213	0.0482266	-3.1794	0.00147578	0.0150595
ENSMUSG00000041966.18	Dcaf17	699.473	-0.211267	-1.1577	0.0664636	-3.17869	0.00147941	0.0150798
ENSMUSG00000075702.9	Selenom	985.229	-0.289912	-1.22257	0.0912041	-3.17872	0.00147925	0.0150798
ENSMUSG00000063446.4	Plppr1	1494.92	-0.176519	-1.13015	0.0555557	-3.17733	0.00148639	0.0151425
ENSMUSG00000049600.8	Zbtb45	1022.63	0.17199	1.12661	0.0541735	3.1748	0.00149939	0.0152663
ENSMUSG00000036555.14	Iqce	2122.09	0.153777	1.11248	0.0484421	3.17446	0.00150116	0.0152759
ENSMUSG00000001496.15	Nkx2-1	398.413	0.375175	1.297	0.118211	3.17377	0.00150474	0.0153012
ENSMUSG00000102697.1	Pcdhac2	5882.29	-0.172132	-1.12672	0.0542379	-3.17366	0.00150532	0.0153012
ENSMUSG00000027506.15	Tpd52	843.144	-0.204537	-1.15232	0.0644623	-3.17297	0.00150889	0.015329
ENSMUSG00000114493.2	Gm47071	1459.02	0.180055	1.13293	0.0567497	3.17279	0.00150979	0.0153296
ENSMUSG00000024122.16	Pdpk1	2729.46	-0.221224	-1.16572	0.0697489	-3.17171	0.00151543	0.0153782
ENSMUSG00000019188.16	H13	4957.69	0.124691	1.09027	0.0393369	3.16981	0.00152537	0.0154621
ENSMUSG00000001098.15	Kctd10	2255.79	0.147907	1.10796	0.0466632	3.16967	0.00152611	0.0154621
ENSMUSG00000025608.9	Podxl	1872.1	0.160215	1.11745	0.0505465	3.16965	0.00152623	0.0154621
ENSMUSG00000001062.18	Vps9d1	2727.25	0.1331	1.09665	0.0419994	3.16909	0.00152916	0.0154831
ENSMUSG00000033545.14	Znrf1	7956.97	0.114417	1.08254	0.0361252	3.16724	0.00153892	0.0155734
ENSMUSG00000030125.11	Lrrc23	163.464	-0.398888	-1.31849	0.12596	-3.16678	0.00154138	0.015581
ENSMUSG00000028023.16	Pitx2	160.072	0.376037	1.29777	0.118739	3.16691	0.00154069	0.015581
ENSMUSG00000022843.17	Clcn2	2037.48	0.161067	1.11811	0.0508779	3.16576	0.00154677	0.0156268
ENSMUSG00000031808.7	Slc27a1	3486.65	0.141527	1.10307	0.0447213	3.16466	0.00155266	0.0156777
ENSMUSG00000027162.7	Lin7c	7373.82	-0.121448	-1.08783	0.038381	-3.16429	0.00155464	0.015689
ENSMUSG00000022220.14	Adcy4	206.478	0.359926	1.28336	0.113752	3.16411	0.00155556	0.0156896
ENSMUSG00000022639.14	Dubr	484.525	-0.27433	-1.20943	0.0867102	-3.16375	0.00155748	0.0156943
ENSMUSG00000103800.1	Pcdha8	4936.31	-0.177873	-1.13121	0.0562228	-3.16371	0.00155774	0.0156943
ENSMUSG00000089781.2	Gm15756	247.584	-0.327187	-1.25457	0.103436	-3.1632	0.00156046	0.015713
ENSMUSG00000023007.15	Prpf40b	4406.9	0.129802	1.09414	0.0410417	3.16267	0.00156327	0.0157326
ENSMUSG00000093908.2	Gm5784	111.929	0.535219	1.44916	0.169301	3.16135	0.00157038	0.0157955
ENSMUSG00000031303.8	Map3k15	1316.12	-0.200045	-1.14873	0.0632875	-3.16089	0.00157289	0.015812
ENSMUSG00000041298.15	Katnal1	2224.94	-0.132822	-1.09644	0.0420271	-3.16039	0.00157558	0.0158303
ENSMUSG00000029672.16	Fam3c	1721.53	-0.18122	-1.13384	0.0573513	-3.15982	0.00157866	0.0158526
ENSMUSG00000001632.16	Brpf1	1659.39	0.159409	1.11683	0.0504594	3.15915	0.00158231	0.0158804
ENSMUSG00000087445.1	Gm14286	329.005	0.281859	1.21576	0.0892485	3.15814	0.0015878	0.0159268
ENSMUSG00000027955.16	Gask1b	87.4021	-0.596362	-1.5119	0.18885	-3.15786	0.0015893	0.0159332
ENSMUSG00000046456.14	Tmem150b	2829.78	0.121884	1.08815	0.0386101	3.15678	0.00159523	0.0159838
ENSMUSG00000037326.10	Capn15	2507.68	0.157316	1.11521	0.0498435	3.15621	0.00159835	0.0159975
ENSMUSG00000028060.14	Khdc4	3232.1	0.122647	1.08873	0.0388589	3.15621	0.00159834	0.0159975
ENSMUSG00000057788.13	Ddx49	1477.18	0.158766	1.11633	0.0503132	3.15556	0.0016019	0.0160155
ENSMUSG00000060969.9	Irx1	476.307	0.262125	1.19924	0.0830638	3.15571	0.00160108	0.0160155
ENSMUSG00000024002.18	Brd4	6097.67	0.127433	1.09235	0.0403906	3.15503	0.00160483	0.016036
ENSMUSG00000031652.11	N4bp1	2406.78	0.131884	1.09572	0.0418073	3.15458	0.00160728	0.016051
ENSMUSG00000064043.13	Trerf1	1647.52	0.157637	1.11546	0.0499731	3.15444	0.00160809	0.016051
ENSMUSG00000040990.17	Sh3kbp1	1829.78	-0.141588	-1.10312	0.0448909	-3.15404	0.00161027	0.016064
ENSMUSG00000106086.1	Lef1os1	238.044	0.322946	1.25088	0.102404	3.15364	0.00161248	0.0160773
ENSMUSG00000043439.5	Epop	159.928	0.400038	1.31954	0.126942	3.15134	0.00162522	0.0161778
ENSMUSG00000086245.1	Gm16170	65.6512	-0.615558	-1.53215	0.195331	-3.15135	0.00162517	0.0161778
ENSMUSG00000040490.4	Lrfn2	708.12	-0.276448	-1.21121	0.0877236	-3.15135	0.00162516	0.0161778
ENSMUSG00000021338.17	Carmil1	1543.71	-0.159555	-1.11694	0.0506361	-3.15102	0.00162704	0.0161871
ENSMUSG00000030083.11	Abtb1	1096.11	0.180894	1.13359	0.0574163	3.15057	0.0016295	0.0161916
ENSMUSG00000006205.13	Htra1	367.276	-0.285157	-1.21854	0.0905047	-3.15074	0.00162855	0.0161916
ENSMUSG00000029309.7	Sparcl1	11581.8	-0.365826	-1.28862	0.116118	-3.15046	0.00163015	0.0161916
ENSMUSG00000019768.16	Esr1	41.9584	-0.823267	-1.76941	0.261372	-3.1498	0.00163385	0.0162043
ENSMUSG00000104318.1	Pcdha7	5264.69	-0.178123	-1.13141	0.0565505	-3.1498	0.00163383	0.0162043
ENSMUSG00000024853.10	Sf3b2	9785.09	0.115804	1.08358	0.0367661	3.14975	0.0016341	0.0162043
ENSMUSG00000003410.8	Elavl3	23604.5	0.0956888	1.06858	0.0303918	3.14851	0.00164105	0.0162645
ENSMUSG00000030342.8	Cd9	692.885	-0.206159	-1.15361	0.0654969	-3.14762	0.00164604	0.0163051
ENSMUSG00000087526.2	Gm15738	52.7686	-0.745928	-1.67705	0.237042	-3.14681	0.0016506	0.0163286
ENSMUSG00000032360.16	Hcrtr2	128.362	-0.451697	-1.36765	0.143552	-3.14657	0.00165199	0.0163286
ENSMUSG00000021190.14	Lgmn	1830.33	-0.171923	-1.12656	0.0546325	-3.14689	0.00165014	0.0163286
ENSMUSG00000035476.9	Tab3	1381.7	-0.209391	-1.1562	0.0665458	-3.14657	0.00165199	0.0163286
ENSMUSG00000028804.20	Csmd2	4652.23	-0.151889	-1.11102	0.0482929	-3.14516	0.00165999	0.0163987
ENSMUSG00000022132.15	Cldn10	63.7184	-0.677431	-1.59929	0.215425	-3.14463	0.00166299	0.0164195
ENSMUSG00000055048.7	Gm9962	214.24	-0.410333	-1.32899	0.130495	-3.14443	0.00166409	0.0164215
ENSMUSG00000111133.1	Gm5831	1289.69	0.165566	1.12161	0.0526604	3.14402	0.00166643	0.0164342
ENSMUSG00000074345.4	Tnfaip8l3	59.7201	-0.646515	-1.56538	0.205642	-3.14389	0.00166717	0.0164342
ENSMUSG00000064365.1	mt-Ts2	45.8648	0.934758	1.91157	0.297532	3.14171	0.00167966	0.0165483
ENSMUSG00000032902.1	Slc16a1	620.933	-0.254609	-1.19301	0.0810487	-3.14143	0.00168127	0.0165553
ENSMUSG00000007029.16	Vars	3808.87	0.137254	1.09981	0.0436946	3.1412	0.00168255	0.016559
ENSMUSG00000056966.7	Gjc3	54.0933	-0.699669	-1.62413	0.222766	-3.14083	0.00168468	0.016567
ENSMUSG00000031517.8	Gpm6a	21714.7	-0.153351	-1.11215	0.0488264	-3.14075	0.00168518	0.016567
ENSMUSG00000031286.6	Glt28d2	25.7933	-1.02569	-2.03594	0.326603	-3.14049	0.00168665	0.0165725
ENSMUSG00000052372.10	Il1rapl1	153.194	-0.491123	-1.40554	0.156413	-3.13991	0.00169	0.0165965
ENSMUSG00000031871.9	Cdh5	1418.57	0.171617	1.12632	0.0546695	3.13917	0.00169425	0.0166293
ENSMUSG00000059146.12	Ntrk3	4722.69	-0.155127	-1.11352	0.049426	-3.13857	0.00169772	0.0166545
ENSMUSG00000026475.7	Rgs16	556.228	0.223629	1.16767	0.0712659	3.13796	0.0017013	0.0166806
ENSMUSG00000021852.14	Slc35f4	247.051	-0.351763	-1.27612	0.112133	-3.13703	0.00170671	0.0167156
ENSMUSG00000041096.13	Tspyl2	2264.94	0.153202	1.11204	0.0488351	3.13714	0.00170604	0.0167156
ENSMUSG00000024220.14	Zfp523	3134.32	0.135868	1.09875	0.0433349	3.13531	0.00171674	0.0168049
ENSMUSG00000040856.17	Dlk1	1435.09	0.44675	1.36297	0.142514	3.13479	0.00171976	0.0168255
ENSMUSG00000030307.8	Slc6a11	5505.31	-0.477356	-1.39219	0.152328	-3.13373	0.001726	0.0168775
ENSMUSG00000106864.3	Gtf3c2	3510.08	0.116337	1.08398	0.0371292	3.13331	0.00172848	0.0168844
ENSMUSG00000040433.16	Zbtb38	1273.49	-0.194199	-1.14409	0.0619793	-3.13329	0.00172856	0.0168844
ENSMUSG00000008575.17	Nfib	7692.04	0.189388	1.14028	0.0604709	3.13188	0.00173689	0.0169568
ENSMUSG00000097908.7	4933404O12Rik	445.423	-0.244394	-1.18459	0.0780512	-3.1312	0.00174094	0.0169872
ENSMUSG00000021939.8	Ctsb	6627.7	-0.138671	-1.10089	0.0443079	-3.1297	0.00174983	0.0170648
ENSMUSG00000068328.9	Aup1	1638.67	0.142379	1.10372	0.0455003	3.12919	0.00175291	0.0170857
ENSMUSG00000070469.12	Adamtsl3	97.8937	-0.517582	-1.43155	0.16543	-3.12871	0.00175576	0.0171044
ENSMUSG00000046876.16	Atxn1	1669.71	-0.161653	-1.11857	0.0516876	-3.12751	0.00176296	0.0171572
ENSMUSG00000051504.18	Siglech	32.3322	-0.898644	-1.86431	0.287337	-3.12749	0.00176306	0.0171572
ENSMUSG00000064080.12	Fbln2	1249.1	0.184289	1.13626	0.0589344	3.12701	0.00176591	0.0171758
ENSMUSG00000038880.13	Mrps34	1033.8	0.166865	1.12262	0.0533699	3.12657	0.0017686	0.0171928
ENSMUSG00000116223.1	Gm41396	3450.56	-0.154567	-1.11309	0.0494499	-3.12573	0.00177366	0.0172299
ENSMUSG00000025145.13	Lrrc45	3746.41	0.150222	1.10974	0.0480615	3.12562	0.00177431	0.0172299
ENSMUSG00000038178.16	Slc43a2	2261.11	0.14095	1.10263	0.0451001	3.12526	0.00177649	0.0172419
ENSMUSG00000030653.17	Gm45837	3522.2	-0.184501	-1.13642	0.0590472	-3.12463	0.00178031	0.0172699
ENSMUSG00000020808.3	Pimreg	449.753	0.287826	1.2208	0.0921346	3.12397	0.00178429	0.0172993
ENSMUSG00000021983.16	Atp8a2	3245.1	-0.154603	-1.11311	0.0495312	-3.12132	0.00180044	0.0174466
ENSMUSG00000000861.15	Bcl11a	6972.17	0.113113	1.08156	0.0362484	3.12048	0.00180556	0.0174869
ENSMUSG00000026764.15	Kif5c	22842.1	-0.166588	-1.1224	0.0533884	-3.12031	0.00180663	0.017488
ENSMUSG00000029385.14	Ccng2	2538.27	0.15787	1.11564	0.0506163	3.11896	0.00181488	0.0175547
ENSMUSG00000027130.15	Slc12a6	3093.82	-0.188454	-1.13954	0.0604237	-3.11887	0.00181544	0.0175547
ENSMUSG00000020374.16	Rasgef1c	653.486	-0.218227	-1.1633	0.0699778	-3.11851	0.00181768	0.017567
ENSMUSG00000052951.5	C130021I20Rik	626.814	0.328191	1.25544	0.105262	3.11784	0.00182184	0.0175979
ENSMUSG00000031137.17	Fgf13	4058.25	-0.148439	-1.10837	0.047624	-3.11689	0.00182771	0.0176453
ENSMUSG00000036995.7	Asap3	449.899	0.257431	1.19535	0.082601	3.11657	0.00182971	0.0176553
ENSMUSG00000040701.16	Ap1g2	1050.62	0.187911	1.13911	0.0603235	3.11505	0.00183913	0.0177368
ENSMUSG00000115729.1	Gm48957	328.186	-0.289437	-1.22216	0.0929325	-3.11449	0.00184263	0.0177612
ENSMUSG00000085310.7	Gm11491	359.848	0.279867	1.21408	0.0898765	3.11391	0.00184626	0.0177868
ENSMUSG00000104597.1	B230334C09Rik	2352.89	-0.172032	-1.12664	0.0552848	-3.11175	0.00185984	0.0178988
ENSMUSG00000085289.1	Gm15337	72.5584	-0.634246	-1.55213	0.203821	-3.11178	0.00185961	0.0178988
ENSMUSG00000020427.11	Igfbp3	938.937	-0.202511	-1.1507	0.0650936	-3.11107	0.00186412	0.0179305
ENSMUSG00000025007.13	Aldh18a1	2533.64	0.153369	1.11216	0.0493086	3.1104	0.00186832	0.0179615
ENSMUSG00000026950.18	Neb	233.579	0.352152	1.27646	0.113232	3.10999	0.00187091	0.0179769
ENSMUSG00000025958.14	Creb1	2363.08	-0.161166	-1.11819	0.051831	-3.10946	0.00187429	0.0179996
ENSMUSG00000097330.2	Gm26672	1626.35	0.15949	1.11689	0.0512945	3.1093	0.0018753	0.0179996
ENSMUSG00000026623.16	Lpgat1	3256.45	-0.20442	-1.15222	0.0657476	-3.10916	0.00187623	0.0179996
ENSMUSG00000005103.12	Wdr1	5024.54	-0.139099	-1.10122	0.0447492	-3.10842	0.00188091	0.0180351
ENSMUSG00000053799.8	Exoc6	1065.32	-0.168345	-1.12377	0.054172	-3.10761	0.00188608	0.0180751
ENSMUSG00000040536.15	Necab1	1363.64	-0.472721	-1.38772	0.152201	-3.1059	0.001897	0.0181607
ENSMUSG00000005442.13	Cic	11754.7	0.146214	1.10666	0.0470865	3.10522	0.00190138	0.0181931
ENSMUSG00000031144.15	Syp	10988.1	-0.186671	-1.13813	0.0601248	-3.10474	0.00190449	0.0182133
ENSMUSG00000084780.7	Gm15350	157.553	-0.516772	-1.43075	0.166535	-3.10308	0.0019152	0.018287
ENSMUSG00000106099.1	Gm42664	60.5061	-0.750255	-1.68209	0.241769	-3.10319	0.00191446	0.018287
ENSMUSG00000040258.6	Nxph4	804.639	0.209983	1.15667	0.0676687	3.10311	0.001915	0.018287
ENSMUSG00000005087.17	Cd44	151.787	-0.413803	-1.33219	0.1334	-3.10198	0.00192232	0.0183454
ENSMUSG00000019659.8	Ccdc12	722.083	0.20282	1.15095	0.0653928	3.10157	0.00192499	0.0183517
ENSMUSG00000102206.5	Pcdha11	5146.27	-0.171236	-1.12602	0.0552084	-3.10162	0.00192462	0.0183517
ENSMUSG00000029992.14	Gfpt1	4589.03	-0.126877	-1.09193	0.0409153	-3.10096	0.00192897	0.0183801
ENSMUSG00000017453.4	Pipox	195.785	0.364173	1.28714	0.117451	3.10064	0.00193105	0.0183903
ENSMUSG00000041935.10	AW549877	2240.85	-0.164428	-1.12072	0.0530385	-3.10016	0.00193417	0.0184008
ENSMUSG00000044167.6	Foxo1	833.729	-0.216147	-1.16163	0.0697204	-3.1002	0.00193392	0.0184008
ENSMUSG00000000631.20	Myo18a	7803.44	0.114589	1.08267	0.0369646	3.09996	0.00193544	0.0184033
ENSMUSG00000102205.1	9430092D12Rik	239.594	0.311041	1.2406	0.100351	3.09953	0.00193827	0.0184206
ENSMUSG00000038990.14	Cables2	2151.36	0.130525	1.09469	0.0421138	3.09935	0.00193947	0.0184224
ENSMUSG00000032481.17	Smarcc1	5632.18	0.14589	1.10641	0.047075	3.0991	0.00194108	0.0184281
ENSMUSG00000105072.1	Gm44335	131.469	0.487405	1.40192	0.157283	3.09891	0.00194236	0.0184307
ENSMUSG00000047213.14	Ythdf3	2427.38	-0.169319	-1.12453	0.0546572	-3.09782	0.00194947	0.0184886
ENSMUSG00000022594.14	Lynx1	918.955	-0.484794	-1.39939	0.156521	-3.09731	0.00195289	0.0185114
ENSMUSG00000007440.10	Pcdha10	5056.31	-0.175708	-1.12952	0.0567329	-3.0971	0.00195423	0.0185145
ENSMUSG00000006276.10	Eps15l1	3446.7	0.141272	1.10288	0.0456175	3.09689	0.00195565	0.0185164
ENSMUSG00000058624.13	Gda	796.371	-0.651428	-1.57072	0.210375	-3.0965	0.00195818	0.0185164
ENSMUSG00000023952.13	Gtpbp2	3552.43	0.116461	1.08407	0.0376128	3.09631	0.00195945	0.0185164
ENSMUSG00000028530.14	Jak1	4454.08	-0.130647	-1.09478	0.0421936	-3.09638	0.00195901	0.0185164
ENSMUSG00000056596.8	Trnp1	531.769	-0.269077	-1.20504	0.0869025	-3.0963	0.0019595	0.0185164
ENSMUSG00000036180.15	Gatad2a	1743.36	0.150131	1.10967	0.0485164	3.09443	0.00197191	0.018624
ENSMUSG00000059336.14	Slc14a1	66.7526	-0.651131	-1.5704	0.210456	-3.0939	0.00197543	0.0186477
ENSMUSG00000009555.16	Cdk9	2170.54	0.134756	1.09791	0.0435576	3.09374	0.00197649	0.018648
ENSMUSG00000036641.9	Ccdc148	272.847	-0.303278	-1.23395	0.0980561	-3.09291	0.00198206	0.0186909
ENSMUSG00000022262.8	Dnah5	105.456	-0.479034	-1.39381	0.154905	-3.09243	0.00198525	0.0187038
ENSMUSG00000063904.4	Dpp3	2535.54	0.12581	1.09112	0.0406847	3.09232	0.00198601	0.0187038
ENSMUSG00000022935.16	Grik1	1249.04	-0.174332	-1.12844	0.0563771	-3.09224	0.00198649	0.0187038
ENSMUSG00000021732.14	Fgf10	135.343	-0.452216	-1.36814	0.146269	-3.09168	0.00199024	0.0187294
ENSMUSG00000090327.1	Gm17111	1511.84	0.173531	1.12782	0.0561919	3.08818	0.00201388	0.0189421
ENSMUSG00000035181.6	Heatr5a	903.293	-0.215181	-1.16085	0.0697578	-3.08469	0.00203763	0.0191522
ENSMUSG00000040785.19	Ttc3	33481.1	-0.14528	-1.10595	0.0470985	-3.08459	0.00203831	0.0191522
ENSMUSG00000032583.7	Mon1a	626.474	0.233602	1.17577	0.0757394	3.08429	0.00204041	0.019162
ENSMUSG00000036905.8	C1qb	347	-0.339963	-1.26572	0.110252	-3.08352	0.00204566	0.0192004
ENSMUSG00000024970.5	Spindoc	1358.65	0.167788	1.12333	0.0544169	3.08339	0.0020466	0.0192004
ENSMUSG00000023505.13	Cdca3	476.505	0.296798	1.22841	0.0962692	3.083	0.00204927	0.0192156
ENSMUSG00000029547.10	Ints1	5200.39	0.140459	1.10226	0.0455629	3.08274	0.00205102	0.0192221
ENSMUSG00000020623.11	Map2k6	551.354	-0.273577	-1.2088	0.0887651	-3.08203	0.00205591	0.0192581
ENSMUSG00000037940.17	Inpp4b	208.52	-0.353454	-1.27762	0.114689	-3.08186	0.00205712	0.0192596
ENSMUSG00000028565.18	Nfia	2857.46	0.159004	1.11652	0.0515998	3.08148	0.00205972	0.019274
ENSMUSG00000024247.14	Pkdcc	766.071	0.21697	1.16229	0.0704145	3.08133	0.00206079	0.0192741
ENSMUSG00000024590.8	Lmnb1	5109.15	0.171147	1.12595	0.0555516	3.08086	0.00206404	0.0192946
ENSMUSG00000074355.2	Gm10676	190.938	0.350006	1.27457	0.113616	3.0806	0.00206586	0.0193018
ENSMUSG00000029328.15	Hnrnpdl	10739.8	0.147082	1.10733	0.0477533	3.08003	0.00206976	0.0193284
ENSMUSG00000050963.7	Kcns2	419.422	-0.278909	-1.21328	0.0905799	-3.07915	0.00207593	0.019376
ENSMUSG00000041362.17	Shtn1	6489.71	-0.129682	-1.09405	0.042134	-3.07785	0.00208498	0.0194506
ENSMUSG00000023991.16	Foxp4	3822.57	0.146627	1.10698	0.0476723	3.07573	0.00209987	0.0195795
ENSMUSG00000033411.16	Ctdspl2	844.187	-0.216376	-1.16181	0.0703574	-3.07538	0.00210235	0.0195826
ENSMUSG00000048490.14	Nrip1	1142.59	-0.445156	-1.36146	0.144743	-3.07548	0.00210162	0.0195826
ENSMUSG00000025403.5	Shmt2	1493.47	0.167606	1.12319	0.0545104	3.07476	0.00210672	0.0196133
ENSMUSG00000004846.10	Plod3	2686.55	0.149637	1.10929	0.0486743	3.07425	0.00211032	0.0196369
ENSMUSG00000033615.9	Cplx1	3080.63	-0.18916	-1.1401	0.0615497	-3.07329	0.00211715	0.0196903
ENSMUSG00000038521.17	C1s1	26.8751	-0.979437	-1.9717	0.318712	-3.07311	0.00211838	0.0196918
ENSMUSG00000054939.6	Zfp174	365.89	-0.260903	-1.19823	0.0849037	-3.07294	0.00211964	0.0196935
ENSMUSG00000042742.7	Bmt2	857.117	-0.194077	-1.14399	0.0631702	-3.07228	0.00212428	0.0197265
ENSMUSG00000037935.16	Smarce1	5217.54	0.156221	1.11436	0.0508578	3.07173	0.00212821	0.019753
ENSMUSG00000104148.5	Pcdha2	5264	-0.168127	-1.1236	0.0547393	-3.07141	0.00213048	0.019764
ENSMUSG00000049612.10	Omg	218.092	-0.424918	-1.3425	0.138425	-3.06966	0.00214299	0.01987
ENSMUSG00000006398.15	Cdc20	478.562	0.285069	1.21847	0.092912	3.06816	0.00215382	0.019933
ENSMUSG00000034525.7	Ice1	7796.09	-0.19978	-1.14852	0.0651108	-3.0683	0.00215279	0.019933
ENSMUSG00000027985.14	Lef1	636.871	0.237786	1.17918	0.0774937	3.06846	0.00215168	0.019933
ENSMUSG00000004558.15	Ndrg2	5134.4	-0.206806	-1.15413	0.067405	-3.06811	0.00215415	0.019933
ENSMUSG00000020817.16	Rabep1	4574.26	-0.145431	-1.10606	0.0474064	-3.06776	0.00215671	0.0199465
ENSMUSG00000034765.6	Dusp5	91.9245	-0.516055	-1.43004	0.168239	-3.0674	0.00215932	0.0199505
ENSMUSG00000021596.16	Mctp1	316.404	-0.352348	-1.27664	0.114864	-3.06752	0.00215844	0.0199505
ENSMUSG00000062210.13	Tnfaip8	336.536	-0.271597	-1.20714	0.0885711	-3.06643	0.00216634	0.0200052
ENSMUSG00000023495.13	Pcbp4	9125.86	0.121554	1.08791	0.0396486	3.06577	0.0021711	0.0200391
ENSMUSG00000040254.11	Sema3d	147.044	-0.429776	-1.34702	0.140235	-3.06469	0.00217899	0.0201017
ENSMUSG00000040520.7	Manea	705.157	-0.199367	-1.14819	0.0650603	-3.06434	0.00218153	0.020115
ENSMUSG00000035239.6	Neu3	103.679	-0.483031	-1.39768	0.157657	-3.06381	0.00218536	0.0201402
ENSMUSG00000003070.6	Efna2	971.25	0.179922	1.13282	0.0587299	3.06355	0.00218728	0.0201477
ENSMUSG00000026587.15	Astn1	8690.95	-0.182087	-1.13452	0.0594525	-3.06274	0.00219323	0.0201923
ENSMUSG00000114230.1	Gm48239	142.701	-0.410406	-1.32906	0.134018	-3.06232	0.00219629	0.0202001
ENSMUSG00000052296.7	Ppp6r1	4912.19	0.11498	1.08296	0.0375462	3.06237	0.00219589	0.0202001
ENSMUSG00000001151.10	Pcnt	1302.23	0.221156	1.16567	0.0722394	3.06143	0.00220286	0.0202503
ENSMUSG00000028149.12	Rap1gds1	3610.2	-0.162189	-1.11898	0.0529874	-3.0609	0.0022067	0.0202754
ENSMUSG00000035992.15	Fnip1	895.722	-0.214802	-1.16054	0.070227	-3.05868	0.00222313	0.0204162
ENSMUSG00000040462.13	Os9	4349.43	0.11891	1.08591	0.0388831	3.05814	0.00222718	0.0204431
ENSMUSG00000106375.1	Gm43361	611.77	-0.253267	-1.1919	0.0828282	-3.05774	0.00223011	0.020451
ENSMUSG00000041734.15	Kirrel	1598.73	0.14557	1.10617	0.0476073	3.05772	0.00223029	0.020451
ENSMUSG00000039236.18	Isg20	26.2445	-1.01923	-2.02684	0.333399	-3.05709	0.00223499	0.0204786
ENSMUSG00000037313.16	Tacc3	630.336	0.220026	1.16475	0.0719743	3.05701	0.00223554	0.0204786
ENSMUSG00000009079.16	Ewsr1	11942.4	0.112201	1.08088	0.0367114	3.05631	0.0022408	0.0205063
ENSMUSG00000055368.14	Slc6a2	210.705	-0.340475	-1.26617	0.1114	-3.05632	0.00224074	0.0205063
ENSMUSG00000004891.16	Nes	4305.16	0.226481	1.16998	0.0741271	3.05531	0.00224827	0.0205643
ENSMUSG00000033508.7	Asprv1	40.9683	0.886098	1.84817	0.290034	3.05515	0.00224946	0.0205648
ENSMUSG00000018412.16	Kansl1	4538.57	0.117644	1.08496	0.0385143	3.05455	0.00225397	0.0205958
ENSMUSG00000062312.5	Erbb2	420.179	0.26659	1.20296	0.0873232	3.05291	0.00226636	0.0206986
[truncated: 1,508 more rows]

## Sheet: Table S7
Ensembl Transcript ID	Gene Symbol	baseMean	log2(Fold Change)	Fold Change	lfcSE	Test Statistic	pvalue	padj
ENSMUSG00000041408.18	Wapl	1030.11	-1.09628	-2.13803	0.0621231	-17.6469	1.07514e-69	1.51724e-65
ENSMUSG00000020713.6	Gh	176.28	-25.528	-4.83847e+07	3.02635	-8.43527	3.30432e-17	2.33153e-13
ENSMUSG00000048148.18	Nwd1	1271.48	-0.438676	-1.35536	0.064029	-6.85122	7.32246e-12	3.44448e-08
ENSMUSG00000071856.10	Mcc	427.214	-0.389326	-1.30978	0.0619799	-6.28149	3.35351e-10	1.18312e-06
ENSMUSG00000046352.7	Gjb2	277.556	0.475481	1.39038	0.0808688	5.87965	4.11123e-09	1.16035e-05
ENSMUSG00000025813.14	Homer2	1280.65	-0.372981	-1.29503	0.0641323	-5.8158	6.03434e-09	1.41928e-05
ENSMUSG00000050708.16	Ftl1	24342	0.16573	1.12173	0.030497	5.43431	5.50094e-08	0.000110899
ENSMUSG00000027175.10	Tcp11l1	473.032	-0.486668	-1.40121	0.0927525	-5.24696	1.54631e-07	0.00025268
ENSMUSG00000030067.17	Foxp1	3548.97	-0.185911	-1.13753	0.0354836	-5.23934	1.61148e-07	0.00025268
ENSMUSG00000108103.1	Gm44081	368.011	-0.624154	-1.54131	0.120036	-5.19973	1.9958e-07	0.000278122
ENSMUSG00000034275.18	Igsf9b	3339.72	-0.320753	-1.24898	0.0618696	-5.18433	2.1679e-07	0.000278122
ENSMUSG00000020599.13	Rgs9	726.863	-0.50745	-1.42154	0.0990653	-5.12238	3.01701e-07	0.0003548
ENSMUSG00000026463.17	Atp2b4	4089.34	-0.339903	-1.26567	0.066697	-5.09622	3.46496e-07	0.000376135
ENSMUSG00000005237.14	Dnah2	855.513	-0.246139	-1.18603	0.048439	-5.08143	3.74609e-07	0.000377606
ENSMUSG00000039716.12	Dock3	4061.07	-0.296946	-1.22854	0.0603637	-4.91928	8.68632e-07	0.000817209
ENSMUSG00000096054.3	Syne1	2452.59	-0.359963	-1.28339	0.0741193	-4.85653	1.19461e-06	0.000936574
ENSMUSG00000055254.15	Ntrk2	8909.42	-0.352547	-1.27681	0.0725139	-4.86179	1.1633e-06	0.000936574
ENSMUSG00000086216.1	Gm13610	2884.73	0.15624	1.11438	0.0321596	4.85826	1.18419e-06	0.000936574
ENSMUSG00000023033.14	Scn8a	3855.19	-0.289458	-1.22218	0.0599745	-4.82635	1.39057e-06	0.00103283
ENSMUSG00000031302.16	Nlgn3	5164.98	-0.101247	-1.0727	0.021043	-4.81146	1.49835e-06	0.00105723
ENSMUSG00000029769.16	Ccdc136	1606.74	-0.359278	-1.28278	0.0753193	-4.77006	1.8417e-06	0.00123762
ENSMUSG00000006711.15	D130043K22Rik	654.631	-0.403781	-1.32297	0.0850213	-4.74917	2.04249e-06	0.00126254
ENSMUSG00000020102.15	Slc16a7	772.435	-0.390426	-1.31078	0.0826683	-4.72281	2.32611e-06	0.00126254
ENSMUSG00000103975.1	Gm37676	341.197	-0.353489	-1.27765	0.0746573	-4.73482	2.19246e-06	0.00126254
ENSMUSG00000109006.2	B230209E15Rik	346.494	-0.337928	-1.26394	0.0714747	-4.72794	2.26813e-06	0.00126254
ENSMUSG00000080316.11	Spaca6	1638.3	-0.173513	-1.1278	0.0366516	-4.73411	2.20023e-06	0.00126254
ENSMUSG00000009569.14	Mrtfb	1794.56	-0.348394	-1.27314	0.0742157	-4.69434	2.67468e-06	0.00134563
ENSMUSG00000020902.12	Ntn1	2612.69	0.230823	1.1735	0.0490974	4.70132	2.58484e-06	0.00134563
ENSMUSG00000020099.8	Unc5b	960.828	0.241549	1.18226	0.0515302	4.68753	2.76525e-06	0.00134563
ENSMUSG00000026043.18	Col3a1	7111.83	0.346839	1.27177	0.0742428	4.67169	2.98736e-06	0.00135993
ENSMUSG00000028763.18	Hspg2	2824.69	0.361426	1.28469	0.0772714	4.67735	2.90602e-06	0.00135993
ENSMUSG00000052557.11	Gan	2102.44	-0.354401	-1.27845	0.0763079	-4.64436	3.4114e-06	0.0014756
ENSMUSG00000020315.18	Sptbn1	23131.3	-0.292823	-1.22503	0.0630813	-4.642	3.45061e-06	0.0014756
ENSMUSG00000026434.12	Nucks1	4626.7	-0.149378	-1.10909	0.0322811	-4.62742	3.70247e-06	0.00149346
ENSMUSG00000068699.12	Flnc	923.305	0.327987	1.25526	0.0708803	4.62733	3.70402e-06	0.00149346
ENSMUSG00000033960.6	Jcad	1435.31	-0.310198	-1.23988	0.06745	-4.59893	4.24668e-06	0.0016647
ENSMUSG00000031758.10	Cdyl2	126.708	-0.620409	-1.53731	0.135278	-4.58616	4.51475e-06	0.00172195
ENSMUSG00000023032.12	Slc4a8	3013.06	-0.360496	-1.28387	0.07898	-4.5644	5.00927e-06	0.00186029
ENSMUSG00000050556.9	Kcnb1	1856.3	-0.298835	-1.23015	0.0656765	-4.55011	5.36185e-06	0.00194017
ENSMUSG00000042579.2	4632404H12Rik	543.561	-0.282785	-1.21654	0.0624058	-4.53139	5.85982e-06	0.00206734
ENSMUSG00000099083.7	Atf7	1347.63	-0.310379	-1.24003	0.0688747	-4.50642	6.59296e-06	0.00226926
ENSMUSG00000002968.9	Med25	3982.11	0.164654	1.1209	0.0366832	4.48853	7.17173e-06	0.00235366
ENSMUSG00000017737.2	Mmp9	561.224	0.496673	1.41096	0.110612	4.49022	7.11493e-06	0.00235366
ENSMUSG00000007682.6	Dio2	182.461	-0.507396	-1.42148	0.113196	-4.48248	7.37821e-06	0.00236639
ENSMUSG00000053465.6	Hs6st3	358.035	-0.362292	-1.28547	0.081372	-4.4523	8.49566e-06	0.0024463
ENSMUSG00000039414.10	Heatr5b	2052.92	-0.324271	-1.25203	0.0727495	-4.45737	8.29708e-06	0.0024463
ENSMUSG00000026131.20	Dst	8262.76	-0.316343	-1.24517	0.0711203	-4.448	8.66745e-06	0.0024463
ENSMUSG00000030209.14	Grin2b	7982.17	-0.298754	-1.23008	0.067094	-4.45277	8.47693e-06	0.0024463
ENSMUSG00000085133.2	B930095G15Rik	3030.41	-0.164628	-1.12088	0.0369094	-4.46033	8.18332e-06	0.0024463
ENSMUSG00000097504.1	4930516B21Rik	737.707	0.290205	1.22281	0.0651045	4.45752	8.29115e-06	0.0024463
ENSMUSG00000037016.11	Frem2	619.979	-0.335524	-1.26184	0.0757088	-4.43177	9.34614e-06	0.00252914
ENSMUSG00000021196.14	Pfkp	17324.1	-0.251542	-1.19048	0.0569063	-4.42029	9.85707e-06	0.00252914
ENSMUSG00000020220.16	Vps13d	2246.1	-0.197403	-1.14663	0.0445929	-4.42679	9.56474e-06	0.00252914
ENSMUSG00000035877.17	Zhx3	2851.39	-0.192213	-1.14252	0.0434528	-4.4235	9.71153e-06	0.00252914
ENSMUSG00000024620.11	Pdgfrb	1583.04	0.186001	1.13761	0.0420338	4.42503	9.64279e-06	0.00252914
ENSMUSG00000070047.14	Fat1	4574.89	-0.358181	-1.28181	0.0812725	-4.40716	1.04734e-05	0.0026393
ENSMUSG00000009418.16	Nav1	15812.4	-0.319057	-1.24751	0.0726183	-4.39361	1.11484e-05	0.00271222
ENSMUSG00000032826.18	Ank2	14604.7	-0.257918	-1.19575	0.0587092	-4.39315	1.11723e-05	0.00271222
ENSMUSG00000023009.14	Nckap5l	2490.28	0.204396	1.1522	0.0465603	4.38992	1.13393e-05	0.00271222
ENSMUSG00000057738.14	Sptan1	36827.7	-0.273151	-1.20844	0.0623648	-4.37989	1.18742e-05	0.0027269
ENSMUSG00000042249.11	Grk3	2669.72	-0.203372	-1.15139	0.0464226	-4.38088	1.18203e-05	0.0027269
ENSMUSG00000024639.5	Gnaq	9736.37	-0.109137	-1.07858	0.0249289	-4.37794	1.19804e-05	0.0027269
ENSMUSG00000024529.14	Lox	508.867	0.307223	1.23732	0.0703339	4.36806	1.25353e-05	0.00280792
ENSMUSG00000024393.14	Prrc2a	25157.5	0.132315	1.09605	0.0303423	4.36074	1.29624e-05	0.00281424
ENSMUSG00000077990.1	Gm23134	6167.1	0.225528	1.1692	0.0517105	4.36135	1.29263e-05	0.00281424
ENSMUSG00000117286.1	Gm1043	2691.53	-0.343984	-1.26926	0.0792236	-4.34194	1.41233e-05	0.00293711
ENSMUSG00000061578.8	Ksr2	2186.9	-0.323321	-1.25121	0.0745066	-4.33949	1.42811e-05	0.00293711
ENSMUSG00000114593.1	Gm19716	804.469	-0.251757	-1.19066	0.0581158	-4.33198	1.47771e-05	0.00293711
ENSMUSG00000063887.13	Nlgn1	1630.92	-0.186749	-1.1382	0.0430068	-4.34232	1.40984e-05	0.00293711
ENSMUSG00000046574.8	Prr12	5606.09	0.201913	1.15022	0.0465503	4.33753	1.44094e-05	0.00293711
ENSMUSG00000034165.16	Ccnd3	1223.99	0.203106	1.15117	0.046873	4.33311	1.47015e-05	0.00293711
ENSMUSG00000049676.14	Catsperg1	393.189	-0.268124	-1.20424	0.0621297	-4.31555	1.59207e-05	0.00312046
ENSMUSG00000074582.10	Arfgef2	1316.65	-0.320338	-1.24862	0.0744021	-4.3055	1.66608e-05	0.00322078
ENSMUSG00000079481.11	Nhsl2	827.45	-0.389155	-1.30963	0.0908468	-4.28364	1.83861e-05	0.00338271
ENSMUSG00000051111.16	Sv2c	1924.75	-0.344256	-1.2695	0.0803815	-4.28278	1.84573e-05	0.00338271
ENSMUSG00000042453.14	Reln	8267.21	-0.335196	-1.26155	0.0781704	-4.28801	1.80279e-05	0.00338271
ENSMUSG00000030283.7	St8sia1	2591.49	-0.329783	-1.25682	0.0769204	-4.28733	1.80836e-05	0.00338271
ENSMUSG00000034471.12	Caskin2	1076.96	0.199053	1.14794	0.046715	4.261	2.03511e-05	0.00368197
ENSMUSG00000027312.14	Atrn	4123.63	-0.301073	-1.23206	0.0708463	-4.24966	2.14095e-05	0.0037525
ENSMUSG00000040022.14	Rab11fip2	1769.86	-0.155962	-1.11416	0.0367389	-4.24514	2.18461e-05	0.0037525
ENSMUSG00000027936.18	Crtc2	1451.95	0.162562	1.11927	0.0382401	4.25109	2.12733e-05	0.0037525
ENSMUSG00000032609.12	Klhdc8b	1635.38	0.168924	1.12422	0.0397735	4.24714	2.16521e-05	0.0037525
ENSMUSG00000051703.14	Tmem198	988.612	0.212671	1.15883	0.0501245	4.24284	2.20704e-05	0.0037525
ENSMUSG00000023868.17	Pde10a	3445.23	-0.326611	-1.25406	0.0771936	-4.23106	2.32588e-05	0.00383535
ENSMUSG00000058979.7	Hdhd5	742.528	-0.207498	-1.15468	0.0490543	-4.22996	2.3373e-05	0.00383535
ENSMUSG00000110350.1	Gm10252	11754.1	0.141057	1.10271	0.0333466	4.23001	2.33676e-05	0.00383535
ENSMUSG00000022263.10	Trio	8868.38	-0.318866	-1.24735	0.0754307	-4.22727	2.36539e-05	0.00383683
ENSMUSG00000020532.18	Acaca	4610.23	-0.309785	-1.23952	0.0733291	-4.22459	2.39378e-05	0.00383876
ENSMUSG00000041341.10	Atg2b	1840.8	-0.24715	-1.18686	0.0587565	-4.20634	2.59538e-05	0.00411528
ENSMUSG00000072640.11	Lyrm9	1336.95	-0.210755	-1.15729	0.0502847	-4.19123	2.77442e-05	0.00430151
ENSMUSG00000004113.18	Cacna1b	6879.74	-0.210305	-1.15693	0.0502301	-4.18683	2.8288e-05	0.00430151
ENSMUSG00000000142.15	Axin2	1685.72	0.161668	1.11858	0.0386132	4.18686	2.8284e-05	0.00430151
ENSMUSG00000078429.9	Ctdsp2	3118.77	0.195289	1.14495	0.0466489	4.18635	2.83475e-05	0.00430151
ENSMUSG00000037326.10	Capn15	2558.05	0.168932	1.12423	0.0404152	4.1799	2.91634e-05	0.00437824
ENSMUSG00000070498.3	Tmem132b	2634.32	-0.271321	-1.20691	0.0651044	-4.16747	3.07997e-05	0.00452756
ENSMUSG00000062729.11	Ppox	1970.72	0.132245	1.096	0.031723	4.16876	3.06263e-05	0.00452756
ENSMUSG00000027784.10	Ppm1l	2786.56	-0.293206	-1.22536	0.0706615	-4.14945	3.33275e-05	0.00484863
ENSMUSG00000056316.2	Gm9996	468.426	-0.301621	-1.23253	0.0728508	-4.14026	3.46906e-05	0.00499545
ENSMUSG00000087047.8	1700110K17Rik	188.926	-0.362519	-1.28567	0.087749	-4.13132	3.60688e-05	0.00502661
ENSMUSG00000041258.18	Zfp236	1855.45	-0.335303	-1.26164	0.0811401	-4.1324	3.58997e-05	0.00502661
ENSMUSG00000038836.15	Agbl3	307.775	-0.293577	-1.22568	0.0711669	-4.12518	3.70442e-05	0.00502661
ENSMUSG00000096056.1	Gm21986	3362.3	-0.171586	-1.1263	0.0415414	-4.13048	3.62005e-05	0.00502661
ENSMUSG00000035242.15	Oaz1	3755.05	0.154126	1.11275	0.0373468	4.1269	3.6769e-05	0.00502661
ENSMUSG00000027338.16	Prnd	194.554	0.371214	1.29344	0.0899027	4.12906	3.64245e-05	0.00502661
ENSMUSG00000049336.16	Tenm2	7750.37	-0.326868	-1.25429	0.0794561	-4.11382	3.89161e-05	0.00523033
ENSMUSG00000066392.12	Nrxn3	3899.95	-0.263869	-1.20069	0.0641866	-4.11098	3.9399e-05	0.00524527
ENSMUSG00000044533.15	Rps2	10849.9	0.12055	1.08715	0.0293645	4.1053	4.03789e-05	0.00532548
ENSMUSG00000027239.14	Mdk	1329.05	0.300607	1.23166	0.0732719	4.10262	4.08496e-05	0.00533768
ENSMUSG00000076036.1	Gm22133	7529.64	0.178107	1.1314	0.0436174	4.08339	4.43841e-05	0.00574632
ENSMUSG00000034926.3	Dhcr24	4445.62	0.136568	1.09929	0.0334654	4.08087	4.48673e-05	0.00575607
ENSMUSG00000035566.7	Pcdh17	4503.35	-0.26665	-1.20301	0.0655775	-4.06619	4.77887e-05	0.00602138
ENSMUSG00000028364.15	Tnc	9585.93	-0.161662	-1.11858	0.03975	-4.06698	4.76268e-05	0.00602138
ENSMUSG00000043398.5	Gpr135	373.9	-0.248317	-1.18782	0.0611058	-4.06372	4.82963e-05	0.00603148
ENSMUSG00000063060.6	Sox7	186.245	0.346358	1.27135	0.0854219	4.05467	5.02041e-05	0.00621474
ENSMUSG00000003316.14	Glg1	5848.5	-0.319871	-1.24822	0.0790718	-4.04532	5.22511e-05	0.00633478
ENSMUSG00000022443.17	Myh9	3578.43	0.152403	1.11142	0.037656	4.04725	5.18238e-05	0.00633478
ENSMUSG00000019942.13	Cdk1	520.512	0.277197	1.21184	0.0685432	4.04412	5.25205e-05	0.00633478
ENSMUSG00000030020.13	Prickle2	1962.09	-0.340103	-1.26585	0.0842033	-4.03907	5.36625e-05	0.00636823
ENSMUSG00000000555.8	Itga5	441.851	0.321665	1.24977	0.0796416	4.03891	5.37003e-05	0.00636823
ENSMUSG00000021090.16	Lrrc9	122.756	-0.419496	-1.33746	0.104049	-4.03171	5.53724e-05	0.00642781
ENSMUSG00000057716.7	Tmem178b	5080.78	-0.233466	-1.17566	0.0578845	-4.0333	5.49981e-05	0.00642781
ENSMUSG00000018293.4	Pfn1	3173.54	0.152017	1.11112	0.0377131	4.03088	5.55692e-05	0.00642781
ENSMUSG00000112390.1	Gm20208	152.67	-0.444542	-1.36088	0.11035	-4.02849	5.61369e-05	0.00644068
ENSMUSG00000022591.5	Gm9747	1004.42	0.198595	1.14758	0.0493779	4.02195	5.77175e-05	0.00656862
ENSMUSG00000028649.20	Macf1	13808.3	-0.208234	-1.15527	0.0519001	-4.0122	6.01543e-05	0.00678113
ENSMUSG00000061689.15	Dlgap4	11344.9	0.125296	1.09073	0.0312406	4.01067	6.05458e-05	0.00678113
ENSMUSG00000036698.11	Ago2	4213.33	-0.254392	-1.19283	0.0634957	-4.00645	6.16388e-05	0.00684919
ENSMUSG00000015968.18	Cacna1d	2742.57	-0.211453	-1.15785	0.0528133	-4.00378	6.23379e-05	0.00687276
ENSMUSG00000027204.13	Fbn1	1148.08	-0.25025	-1.18941	0.0626434	-3.99484	6.4739e-05	0.0070075
ENSMUSG00000069769.13	Msi2	4372.87	-0.0987276	-1.07083	0.0247236	-3.99325	6.51727e-05	0.0070075
ENSMUSG00000022475.19	Hdac7	3749.36	0.145444	1.10607	0.0364347	3.9919	6.55464e-05	0.0070075
ENSMUSG00000056481.7	Cd248	618.173	0.289276	1.22203	0.0723792	3.99667	6.4241e-05	0.0070075
ENSMUSG00000103983.1	Gm20045	203.658	-0.338624	-1.26455	0.0849368	-3.98678	6.69773e-05	0.00710665
ENSMUSG00000086796.2	4932702P03Rik	567.144	-0.259764	-1.19728	0.0652093	-3.98353	6.78977e-05	0.00715054
ENSMUSG00000020431.5	Adcy1	10455.7	-0.468814	-1.38397	0.118359	-3.96093	7.46578e-05	0.00752137
ENSMUSG00000022197.16	Pdzd2	1666.65	-0.348976	-1.27366	0.0881395	-3.95936	7.51497e-05	0.00752137
ENSMUSG00000020900.15	Myh10	13908.9	-0.227567	-1.17086	0.0574496	-3.96115	7.45888e-05	0.00752137
ENSMUSG00000041417.15	Pik3r1	5576.81	-0.219073	-1.16399	0.055198	-3.96885	7.2219e-05	0.00752137
ENSMUSG00000040560.10	Wdr7	4470.87	-0.190797	-1.14139	0.0481712	-3.96081	7.46961e-05	0.00752137
ENSMUSG00000025409.14	Mbd6	3463.2	0.204126	1.15199	0.0515262	3.96161	7.4447e-05	0.00752137
ENSMUSG00000020695.14	Mrc2	1094.28	0.227394	1.17072	0.0573771	3.96315	7.39668e-05	0.00752137
ENSMUSG00000020640.10	Itsn2	1393.04	-0.269368	-1.20528	0.068128	-3.95386	7.69017e-05	0.00763466
ENSMUSG00000043556.10	Fbxl7	387.066	0.227884	1.17112	0.0576568	3.95242	7.73636e-05	0.00763466
ENSMUSG00000018160.15	Med1	2256.75	-0.235279	-1.17713	0.0597188	-3.93978	8.1558e-05	0.0078816
ENSMUSG00000026790.19	Odf2	3465.78	-0.111075	-1.08003	0.0281987	-3.939	8.18229e-05	0.0078816
ENSMUSG00000064125.14	Prr36	6282.93	0.146009	1.1065	0.0370906	3.93656	8.26585e-05	0.0078816
ENSMUSG00000097405.1	D630044L22Rik	913.457	0.189881	1.14067	0.0481744	3.94153	8.09634e-05	0.0078816
ENSMUSG00000028736.13	Pax7	411.299	0.290428	1.223	0.0737507	3.93797	8.21731e-05	0.0078816
ENSMUSG00000003660.10	Snrnp200	6372.48	-0.170177	-1.1252	0.0434428	-3.91727	8.95559e-05	0.00848197
ENSMUSG00000066752.4	Gm10176	184.027	-0.555558	-1.46974	0.142119	-3.90911	9.26377e-05	0.00863163
ENSMUSG00000027797.15	Dclk1	21220	-0.221819	-1.1662	0.0567783	-3.90675	9.35449e-05	0.00863163
ENSMUSG00000038170.15	Pde4dip	7750.48	-0.198002	-1.14711	0.0506833	-3.90665	9.35827e-05	0.00863163
ENSMUSG00000031242.7	2610002M06Rik	1695.69	-0.173936	-1.12813	0.0445005	-3.90864	9.2819e-05	0.00863163
ENSMUSG00000024109.18	Nrxn1	7130.97	-0.243873	-1.18417	0.0624728	-3.90367	9.47451e-05	0.00868062
ENSMUSG00000019539.11	Rcn3	678.767	0.256477	1.19456	0.0657271	3.90214	9.53442e-05	0.00868062
ENSMUSG00000117977.1	Gm50106	204.1	-0.466268	-1.38153	0.119578	-3.89928	9.64789e-05	0.00872763
ENSMUSG00000047824.13	Pygo2	2229.77	0.12289	1.08891	0.0315382	3.89655	9.75736e-05	0.00877044
ENSMUSG00000053754.14	Chd8	5150.55	-0.271673	-1.20721	0.0697908	-3.89268	9.91439e-05	0.00879949
ENSMUSG00000102752.1	Gm7694	247.295	0.340691	1.26636	0.0875167	3.89286	9.90675e-05	0.00879949
ENSMUSG00000089832.8	Shkbp1	1526.51	0.257224	1.19518	0.0661065	3.89106	9.98064e-05	0.00880292
ENSMUSG00000061603.8	Akap6	3752.43	-0.23414	-1.17621	0.0602063	-3.88896	0.000100677	0.00882452
ENSMUSG00000075592.10	Nynrin	3319.8	0.130844	1.09493	0.033663	3.88689	0.000101535	0.00884485
ENSMUSG00000031026.15	Trim66	376.695	-0.374344	-1.29625	0.0964023	-3.88315	0.000103112	0.00892713
ENSMUSG00000103001.1	A930005N03Rik	375.485	-0.391611	-1.31186	0.100898	-3.88124	0.000103926	0.0089427
ENSMUSG00000022449.14	Adamts20	432.54	-0.321627	-1.24974	0.0829025	-3.87957	0.00010464	0.00894955
ENSMUSG00000028369.15	Svep1	303.409	-0.306766	-1.23693	0.0792425	-3.87123	0.000108287	0.00920567
ENSMUSG00000003534.17	Ddr1	4504.2	0.181736	1.13425	0.0470347	3.86386	0.000111608	0.00943118
ENSMUSG00000037692.14	Ahdc1	3781.16	0.196143	1.14563	0.0507844	3.86227	0.000112338	0.00943641
ENSMUSG00000009406.13	Elk1	1632.33	-0.19045	-1.14112	0.0493889	-3.85614	0.000115192	0.00961887
ENSMUSG00000109408.1	A930037H05Rik	156.842	-0.37091	-1.29317	0.0963148	-3.85102	0.000117627	0.00972746
ENSMUSG00000029104.15	Htt	3245.55	-0.270186	-1.20596	0.0701689	-3.85051	0.000117871	0.00972746
ENSMUSG00000039065.11	Atpsckmt	312.962	-0.487098	-1.40162	0.126627	-3.84672	0.000119711	0.00973541
ENSMUSG00000026339.18	Ccdc93	1634.85	-0.253925	-1.19245	0.0660223	-3.84605	0.000120037	0.00973541
ENSMUSG00000064267.13	Hvcn1	646.701	0.191981	1.14233	0.0498875	3.84829	0.000118946	0.00973541
ENSMUSG00000020961.15	Ston2	596.294	-0.339882	-1.26565	0.0884339	-3.84335	0.000121369	0.00978716
ENSMUSG00000040502.5	March9	2837.25	0.121944	1.0882	0.0317655	3.8389	0.000123588	0.00985353
ENSMUSG00000015468.14	Notch4	528.493	0.209106	1.15597	0.0544659	3.83921	0.000123433	0.00985353
ENSMUSG00000006369.14	Fbln1	1454.29	0.150698	1.11011	0.0392912	3.83542	0.000125352	0.00993805
ENSMUSG00000037112.16	Sik2	1349.61	-0.228736	-1.17181	0.0596736	-3.83312	0.000126527	0.00997515
ENSMUSG00000055333.14	Fat2	173.018	-0.519265	-1.43323	0.135561	-3.8305	0.000127885	0.0100262
ENSMUSG00000025558.19	Dock9	3552.27	-0.279314	-1.21362	0.0733384	-3.80856	0.000139776	0.0108558
ENSMUSG00000111471.1	Gm47350	378.87	-0.262589	-1.19963	0.0689543	-3.80816	0.000140005	0.0108558
ENSMUSG00000024421.16	Lama3	271.002	-0.309051	-1.23889	0.0813902	-3.79715	0.000146367	0.0111149
ENSMUSG00000024598.9	Fbn2	1774.86	-0.243285	-1.18368	0.0640572	-3.79794	0.000145905	0.0111149
ENSMUSG00000047181.12	Samd14	10710.8	0.111289	1.08019	0.0293101	3.79693	0.000146497	0.0111149
ENSMUSG00000043432.7	Leng9	1134.79	0.15098	1.11032	0.0397585	3.79741	0.000146215	0.0111149
ENSMUSG00000060371.12	Caln1	3719.15	-0.468067	-1.38325	0.123429	-3.79218	0.000149331	0.0112305
ENSMUSG00000021136.13	Smoc1	1632.88	0.135762	1.09867	0.0358173	3.79039	0.000150408	0.0112305
ENSMUSG00000031790.8	Mmp15	2311.92	0.151329	1.11059	0.0399238	3.79045	0.000150373	0.0112305
ENSMUSG00000021057.15	Akap5	1064.56	-0.246585	-1.1864	0.0651147	-3.78694	0.000152516	0.0112686
ENSMUSG00000039741.15	Bahcc1	4609.27	0.175911	1.12968	0.0464412	3.78781	0.000151979	0.0112686
ENSMUSG00000039483.10	Asb6	1006.64	0.156768	1.11479	0.0414386	3.78314	0.000154863	0.0113824
ENSMUSG00000021557.15	Agtpbp1	4090.34	-0.215484	-1.16109	0.057015	-3.77943	0.000157188	0.0114264
ENSMUSG00000034220.7	Gpc1	6711.96	0.13766	1.10012	0.0364342	3.77832	0.000157891	0.0114264
ENSMUSG00000092367.1	Gm20479	608.153	0.191132	1.14166	0.0505587	3.78039	0.00015658	0.0114264
ENSMUSG00000068328.9	Aup1	1655.6	0.135848	1.09874	0.0359836	3.77528	0.000159829	0.0114493
ENSMUSG00000029718.14	Pcolce	349.806	0.302811	1.23355	0.0801956	3.77591	0.000159425	0.0114493
ENSMUSG00000010277.7	2610507B11Rik	5742.64	-0.212753	-1.1589	0.056373	-3.77401	0.000160641	0.0114493
ENSMUSG00000071636.8	Rimbp3	126.733	-0.602297	-1.51813	0.160201	-3.75964	0.000170157	0.0117134
ENSMUSG00000084780.7	Gm15350	142.637	-0.566186	-1.4806	0.150367	-3.76536	0.000166311	0.0117134
ENSMUSG00000052698.15	Tln2	3388.19	-0.264014	-1.20082	0.0701101	-3.76571	0.000166074	0.0117134
ENSMUSG00000038914.15	Dido1	3337.44	-0.254763	-1.19314	0.0677356	-3.76115	0.000169137	0.0117134
ENSMUSG00000068036.15	Afdn	6029.13	-0.204763	-1.1525	0.0544296	-3.76197	0.000168579	0.0117134
ENSMUSG00000020647.10	Ncoa1	3714.08	-0.167298	-1.12295	0.0444879	-3.76053	0.000169555	0.0117134
ENSMUSG00000022463.8	Srebf2	10344.6	0.0987255	1.07083	0.0262309	3.76372	0.000167407	0.0117134
ENSMUSG00000045282.7	Tmem86b	461.822	0.238593	1.17984	0.0635032	3.75718	0.000171837	0.0117717
ENSMUSG00000051344.13	Plekhm3	681.806	-0.306863	-1.23702	0.0820183	-3.7414	0.000182998	0.0119483
ENSMUSG00000025314.16	Ptprj	1354.68	-0.260281	-1.19771	0.0695584	-3.7419	0.000182631	0.0119483
ENSMUSG00000073514.4	Dok6	1295.53	-0.242783	-1.18327	0.0648854	-3.74172	0.000182762	0.0119483
ENSMUSG00000068748.7	Ptprz1	12138.3	-0.239596	-1.18066	0.0639031	-3.74937	0.000177283	0.0119483
ENSMUSG00000073594.3	Gm10545	317.648	-0.236995	-1.17854	0.0633608	-3.7404	0.000183729	0.0119483
ENSMUSG00000016757.11	Ttll12	2144.79	0.118271	1.08543	0.0315359	3.75036	0.000176584	0.0119483
ENSMUSG00000078813.3	Leng1	708.688	0.173457	1.12776	0.04629	3.74718	0.000178835	0.0119483
ENSMUSG00000046722.14	Cdc42se1	1637.32	0.184247	1.13622	0.0492234	3.74308	0.000181776	0.0119483
ENSMUSG00000062044.16	Lmtk3	15320	0.1967	1.14607	0.0525042	3.74636	0.000179416	0.0119483
ENSMUSG00000066278.6	Vps37b	1779.27	0.203485	1.15148	0.0542511	3.75079	0.000176277	0.0119483
ENSMUSG00000029710.15	Ephb4	660.537	0.272223	1.20767	0.0727194	3.74347	0.000181494	0.0119483
ENSMUSG00000022521.10	Crebbp	3448.29	-0.201801	-1.15013	0.0539705	-3.7391	0.000184682	0.0119552
ENSMUSG00000035011.15	Zbtb7a	859.825	0.209957	1.15665	0.0561758	3.73751	0.000185855	0.0119762
ENSMUSG00000106247.1	Gm43720	10011.5	0.213032	1.15912	0.0570225	3.73593	0.000187025	0.0119968
ENSMUSG00000042436.12	Mfap4	737.111	0.219886	1.16464	0.0590071	3.72644	0.000194207	0.0124011
ENSMUSG00000056476.13	Med12l	1099.52	-0.208375	-1.15539	0.0559937	-3.72141	0.000198113	0.0125371
ENSMUSG00000022791.19	Tnk2	4603.87	0.147827	1.1079	0.0397135	3.72234	0.000197382	0.0125371
ENSMUSG00000005514.14	Por	2817.15	0.125284	1.09072	0.0336863	3.71914	0.000199899	0.0125937
ENSMUSG00000040415.15	Dtx3	7706.17	0.117182	1.08461	0.031521	3.7176	0.000201128	0.0126147
ENSMUSG00000028670.14	Lypla2	2582.55	0.12962	1.09401	0.0349104	3.71293	0.000204871	0.0127927
ENSMUSG00000052414.9	Gm28047	275.151	-0.409004	-1.32777	0.110238	-3.7102	0.000207095	0.0128381
ENSMUSG00000042423.9	Fbrs	2931.36	0.151781	1.11094	0.0409134	3.70981	0.000207418	0.0128381
ENSMUSG00000071547.4	Nt5dc2	2458.48	0.193889	1.14384	0.0523055	3.70685	0.000209852	0.012932
ENSMUSG00000090860.1	Gm17134	342.925	0.227143	1.17051	0.0613539	3.70218	0.000213759	0.0131155
ENSMUSG00000030287.15	Itpr2	377.162	-0.272194	-1.20764	0.073638	-3.69639	0.00021869	0.01336
ENSMUSG00000053870.7	Fpgt	481.695	-0.212272	-1.15851	0.0574828	-3.69279	0.000221808	0.0134342
ENSMUSG00000031376.15	Atp2b3	1504.92	-0.176119	-1.12984	0.047691	-3.69292	0.000221698	0.0134342
ENSMUSG00000022999.15	Lmbr1l	1439.21	0.224661	1.1685	0.0608744	3.69056	0.000223758	0.0134943
ENSMUSG00000039154.8	Shd	2391.57	0.127115	1.09211	0.0345131	3.68309	0.000230426	0.0138373
ENSMUSG00000052727.6	Map1b	60686.5	-0.169434	-1.12462	0.0460249	-3.68135	0.000232	0.0138728
ENSMUSG00000074519.11	Zfp971	137.808	-0.420981	-1.33884	0.114525	-3.67589	0.00023702	0.0140539
ENSMUSG00000061080.11	Lsamp	4945.09	-0.239668	-1.18072	0.065195	-3.67617	0.000236761	0.0140539
ENSMUSG00000026425.15	Srgap2	7173.37	-0.166164	-1.12207	0.0452693	-3.67057	0.000242006	0.0141881
ENSMUSG00000029528.19	Pxn	1902.12	0.173307	1.12764	0.0472192	3.67026	0.000242299	0.0141881
ENSMUSG00000097180.5	2700038G22Rik	132.477	0.371599	1.29379	0.101238	3.67056	0.000242024	0.0141881
ENSMUSG00000034656.18	Cacna1a	3935.26	-0.15014	-1.10968	0.0409279	-3.66841	0.000244065	0.0141896
ENSMUSG00000036002.12	Fam214b	2500.08	0.131236	1.09523	0.0357773	3.66812	0.000244336	0.0141896
ENSMUSG00000103136.1	Gm37980	122.189	-1.2039	-2.30361	0.32854	-3.66439	0.000247931	0.0143393
ENSMUSG00000097452.2	Gm2824	126.681	-0.359929	-1.28336	0.0983368	-3.66016	0.000252054	0.0143614
ENSMUSG00000037999.13	Arap2	405.224	-0.312609	-1.24195	0.0854163	-3.65983	0.000252384	0.0143614
ENSMUSG00000064225.6	Paqr9	1278.76	-0.258772	-1.19646	0.0706707	-3.66166	0.000250587	0.0143614
ENSMUSG00000056856.13	Jakmip3	900.27	-0.183592	-1.13571	0.0501557	-3.66044	0.000251787	0.0143614
ENSMUSG00000041617.10	Ccdc74a	284.966	-0.27794	-1.21246	0.0759906	-3.65756	0.000254633	0.0144312
ENSMUSG00000052889.11	Prkcb	2512.55	-0.460959	-1.37646	0.126149	-3.65407	0.000258111	0.0144935
ENSMUSG00000034636.9	Zyg11b	6474.73	-0.188505	-1.13958	0.0515974	-3.65338	0.000258813	0.0144935
ENSMUSG00000029510.15	Gpc2	11466.1	0.22225	1.16655	0.0608188	3.65431	0.000257879	0.0144935
ENSMUSG00000038916.7	Soga3	4587.13	-0.221411	-1.16587	0.0606679	-3.64957	0.000262682	0.0146521
ENSMUSG00000017493.12	Igfbp4	2402.44	0.179776	1.13271	0.0493206	3.64506	0.000267331	0.0148527
ENSMUSG00000060924.15	Csmd1	985.928	-0.263949	-1.20076	0.0724742	-3.64197	0.000270562	0.0148627
ENSMUSG00000020376.17	Rnf130	9148.59	-0.203667	-1.15162	0.0558959	-3.64368	0.000268773	0.0148627
ENSMUSG00000089810.1	Gm16536	1129.97	0.181662	1.13419	0.0498817	3.64186	0.000270671	0.0148627
ENSMUSG00000046753.10	Ccdc66	1373.95	-0.161077	-1.11812	0.044249	-3.64024	0.00027238	0.0148985
ENSMUSG00000023055.10	Calcoco1	2619.09	0.164694	1.12093	0.0452659	3.63836	0.000274383	0.0149501
ENSMUSG00000024978.11	Gpam	2403.19	-0.155406	-1.11374	0.0427331	-3.63668	0.000276174	0.0149899
ENSMUSG00000040125.4	Gpr26	2531.17	-0.222104	-1.16643	0.0611149	-3.63421	0.000278833	0.0150588
ENSMUSG00000028073.15	Pear1	476.428	0.252305	1.19111	0.0694382	3.63352	0.000279578	0.0150588
ENSMUSG00000030102.11	Itpr1	1669.86	-0.314331	-1.24343	0.0865875	-3.63021	0.000283192	0.015154
ENSMUSG00000030516.14	Tjp1	3077.87	-0.165901	-1.12187	0.0457234	-3.62835	0.000285233	0.015154
ENSMUSG00000007670.10	Khsrp	5697.58	0.120908	1.08742	0.0333266	3.62799	0.000285641	0.015154
ENSMUSG00000052911.9	Lamb2	1838.01	0.195347	1.145	0.0538158	3.62991	0.000283517	0.015154
ENSMUSG00000032531.15	Amotl2	3227.71	0.202615	1.15078	0.055903	3.6244	0.000289631	0.0153081
ENSMUSG00000036902.11	Neto2	4380.46	-0.187993	-1.13918	0.05195	-3.61873	0.000296055	0.0155893
ENSMUSG00000062175.13	Tgif2	728.288	0.238451	1.17973	0.0659252	3.61699	0.000298047	0.0156359
ENSMUSG00000052752.15	Traf7	4395.69	0.0976871	1.07006	0.0270269	3.61444	0.000300994	0.0157319
ENSMUSG00000029009.17	Mthfr	1517.5	0.155562	1.11386	0.0430835	3.61071	0.000305357	0.0159011
ENSMUSG00000020135.13	Apc2	30107.5	0.154285	1.11287	0.042746	3.60934	0.000306976	0.0159267
ENSMUSG00000062296.8	Trank1	6563.02	-0.227393	-1.17072	0.0630781	-3.60494	0.00031222	0.0161394
ENSMUSG00000073530.11	Pappa2	325.13	-0.447656	-1.36382	0.124562	-3.59384	0.000325846	0.0164226
ENSMUSG00000058006.12	Mdn1	2541.61	-0.250979	-1.19001	0.0698242	-3.59444	0.000325086	0.0164226
ENSMUSG00000035311.16	Gnptab	3227.22	-0.142137	-1.10354	0.0395361	-3.59513	0.000324234	0.0164226
ENSMUSG00000001552.14	Jup	2652.57	0.12929	1.09376	0.0359736	3.59401	0.000325623	0.0164226
ENSMUSG00000101845.1	Gm28198	618.163	0.184356	1.13631	0.0512747	3.59545	0.000323832	0.0164226
ENSMUSG00000021287.12	Xrcc3	517.53	0.230263	1.17305	0.0640516	3.59496	0.000324439	0.0164226
ENSMUSG00000023964.15	Calcr	307.7	0.257984	1.19581	0.0717288	3.59666	0.000322335	0.0164226
ENSMUSG00000025092.7	Hspa12a	6027.17	-0.119453	-1.08632	0.0332835	-3.58896	0.000331996	0.016673
ENSMUSG00000030257.16	Srgap3	15075.1	-0.190477	-1.14114	0.0531361	-3.5847	0.000337462	0.0168278
ENSMUSG00000030400.17	Ercc2	2655.97	0.136584	1.0993	0.0381013	3.58477	0.000337375	0.0168278
ENSMUSG00000074886.11	Grk6	2829.59	0.116828	1.08435	0.0326232	3.58113	0.000342118	0.0169999
ENSMUSG00000037313.16	Tacc3	652.692	0.243583	1.18393	0.0680745	3.57819	0.000345986	0.0171317
ENSMUSG00000023830.14	Igf2r	2809.7	-0.273878	-1.20905	0.076591	-3.57585	0.000349097	0.0172254
ENSMUSG00000063646.18	Jakmip1	2130.06	-0.202009	-1.1503	0.0565798	-3.57033	0.000356529	0.0175308
ENSMUSG00000038366.15	Lasp1	8129.87	0.0876717	1.06265	0.0245994	3.56397	0.000365284	0.0178989
ENSMUSG00000050930.5	Map10	275.194	-0.28769	-1.22068	0.0807834	-3.56126	0.000369085	0.0179044
ENSMUSG00000023026.16	Dip2b	2701.31	-0.256329	-1.19444	0.0719929	-3.56048	0.000370184	0.0179044
ENSMUSG00000040430.18	Pitpnc1	3509.54	-0.131882	-1.09572	0.0370427	-3.56027	0.000370471	0.0179044
ENSMUSG00000014778.10	Fhod1	590.396	0.20571	1.15325	0.0577469	3.56227	0.000367659	0.0179044
ENSMUSG00000020790.14	Ankfy1	3739.86	-0.188421	-1.13952	0.0529493	-3.55851	0.000372966	0.0179635
ENSMUSG00000021699.17	Pde4d	1381.36	-0.251874	-1.19075	0.0708234	-3.55636	0.000376028	0.0180494
ENSMUSG00000040715.12	Rsc1a1	421.527	-0.430041	-1.34727	0.121024	-3.55335	0.000380354	0.0180726
ENSMUSG00000032393.15	Dpp8	3941.89	-0.18502	-1.13683	0.0520645	-3.55367	0.0003799	0.0180726
ENSMUSG00000038990.14	Cables2	2150	0.102844	1.07389	0.0289416	3.5535	0.000380139	0.0180726
ENSMUSG00000071531.3	Gprin2	2051.7	-0.391058	-1.31135	0.110095	-3.55202	0.000382286	0.0181034
ENSMUSG00000023944.14	Hsp90ab1	48678	0.0774833	1.05518	0.0218214	3.5508	0.000384069	0.018127
ENSMUSG00000068373.15	D430041D05Rik	4924.83	-0.384045	-1.305	0.108222	-3.54867	0.000387177	0.0182128
ENSMUSG00000020592.14	Sdc1	660.513	0.170542	1.12548	0.0481185	3.54421	0.000393793	0.0184625
ENSMUSG00000041235.12	Chd7	2180.51	-0.24338	-1.18376	0.0687491	-3.54012	0.000399939	0.0185656
ENSMUSG00000036103.9	Colec12	843.984	0.165414	1.12149	0.0467142	3.54099	0.000398635	0.0185656
ENSMUSG00000017716.15	Birc5	311.725	0.297996	1.22944	0.0841651	3.54062	0.000399194	0.0185656
ENSMUSG00000059851.15	Kmt5c	2055.68	0.170662	1.12557	0.0483216	3.53179	0.000412758	0.0190978
ENSMUSG00000047747.10	Rnf150	1103.27	-0.279405	-1.21369	0.0791893	-3.52831	0.000418217	0.0191912
ENSMUSG00000050910.5	Cdr2l	1923.87	0.154354	1.11292	0.0437522	3.52791	0.000418856	0.0191912
ENSMUSG00000024247.14	Pkdcc	786.706	0.22372	1.16774	0.0633973	3.52886	0.00041735	0.0191912
ENSMUSG00000035561.5	Aldh1b1	776.902	-0.183374	-1.13554	0.0520692	-3.52174	0.000428721	0.0195796
ENSMUSG00000037003.16	Tns2	679.862	0.221249	1.16574	0.0628545	3.52003	0.000431505	0.0196432
ENSMUSG00000031502.11	Col4a1	12724.6	0.224313	1.16822	0.0637974	3.51602	0.000438063	0.0198776
ENSMUSG00000045598.10	Zfp553	1693.35	0.195274	1.14494	0.0555862	3.51299	0.000443088	0.0199833
ENSMUSG00000001435.15	Col18a1	1876.6	0.226178	1.16973	0.0643848	3.51291	0.000443225	0.0199833
ENSMUSG00000041688.16	Amot	1184.08	-0.1867	-1.13816	0.053165	-3.5117	0.000445246	0.0200105
ENSMUSG00000044835.15	Ankrd45	1314.56	-0.149208	-1.10896	0.0425059	-3.51028	0.00044763	0.0200538
ENSMUSG00000038143.16	Stox2	7779	-0.360119	-1.28353	0.102655	-3.50803	0.000451434	0.0201307
ENSMUSG00000059495.14	Arhgef12	6445.93	-0.266295	-1.20272	0.07592	-3.50758	0.000452199	0.0201307
ENSMUSG00000107877.2	Gm43951	2413.5	-0.143191	-1.10435	0.0408422	-3.50596	0.00045496	0.0201899
ENSMUSG00000045589.7	Frrs1l	2200.62	-0.268135	-1.20425	0.0765277	-3.50376	0.000458735	0.0202936
ENSMUSG00000031561.16	Tenm3	4037.88	-0.502144	-1.41632	0.143377	-3.50226	0.000461326	0.0203445
ENSMUSG00000021448.8	Shc3	285.581	-1.46464	-2.75994	0.419678	-3.48991	0.000483176	0.0210498
ENSMUSG00000005886.14	Ncoa2	2642.29	-0.275392	-1.21032	0.0789308	-3.48903	0.000484779	0.0210498
ENSMUSG00000064105.13	Cnnm2	711.494	-0.184084	-1.1361	0.0527566	-3.48931	0.000484274	0.0210498
ENSMUSG00000007610.15	Gtpbp3	640.179	0.177206	1.13069	0.0507716	3.49026	0.000482547	0.0210498
ENSMUSG00000040857.15	Erf	706.013	0.225615	1.16928	0.064641	3.49027	0.000482528	0.0210498
ENSMUSG00000004263.15	Atn1	9964.31	0.16003	1.11731	0.0459323	3.48404	0.000493898	0.02135
ENSMUSG00000100220.1	Gm29331	576.298	0.197147	1.14643	0.0565928	3.4836	0.000494717	0.02135
ENSMUSG00000049191.12	Rtl5	2192.71	0.17199	1.12661	0.049406	3.48116	0.000499242	0.0214796
ENSMUSG00000020121.15	Srgap1	6506.01	-0.174144	-1.1283	0.0501075	-3.47542	0.000510058	0.0218782
ENSMUSG00000064065.15	Ipcef1	287.516	-0.27975	-1.21398	0.0806752	-3.4676	0.000525119	0.022063
ENSMUSG00000039607.16	Rbms3	1710.45	-0.158738	-1.11631	0.0457787	-3.46751	0.00052531	0.022063
ENSMUSG00000003812.13	Dnase2a	3955.5	0.134202	1.09749	0.0386829	3.46928	0.000521856	0.022063
ENSMUSG00000036672.5	Cenpt	1503.01	0.144476	1.10533	0.0416437	3.46932	0.000521772	0.022063
ENSMUSG00000006362.16	Cbfa2t3	2088.32	0.157938	1.11569	0.045518	3.4698	0.000520853	0.022063
ENSMUSG00000026921.19	Egfl7	797.908	0.167035	1.12275	0.0481622	3.46818	0.000523995	0.022063
ENSMUSG00000096768.8	Gm47283	1067.67	0.92942	1.90451	0.267944	3.46871	0.000522961	0.022063
ENSMUSG00000020808.3	Pimreg	457.869	0.249716	1.18897	0.0720608	3.46535	0.000529542	0.0221748
ENSMUSG00000061462.18	Obscn	389.235	-0.328634	-1.25582	0.0948573	-3.46452	0.000531188	0.0221779
ENSMUSG00000050332.7	Amer1	1299.97	-0.268187	-1.20429	0.0774591	-3.4623	0.000535572	0.022295
ENSMUSG00000029223.12	Uchl1	20401.7	0.0796541	1.05676	0.023023	3.45977	0.000540637	0.0224396
ENSMUSG00000066406.15	Akap13	1191.11	-0.204405	-1.15221	0.0591281	-3.45698	0.000546257	0.0226064
ENSMUSG00000056602.12	Fry	5735.87	-0.430455	-1.34766	0.124554	-3.45599	0.00054828	0.0226238
ENSMUSG00000069601.14	Ank3	12550.1	-0.246913	-1.18667	0.0714617	-3.45517	0.000549937	0.022626
ENSMUSG00000085741.8	5430405H02Rik	735.001	0.201052	1.14954	0.0582036	3.45429	0.000551744	0.0226343
ENSMUSG00000014470.4	Rnf166	663.526	0.161319	1.11831	0.0467304	3.45213	0.000556187	0.0227505
ENSMUSG00000020990.5	Cdkl1	318.647	-0.312072	-1.24149	0.0905238	-3.4474	0.000566003	0.0228346
ENSMUSG00000026031.15	Cflar	533.161	-0.228847	-1.1719	0.0663945	-3.44677	0.000567323	0.0228346
ENSMUSG00000031441.15	Atp11a	3233.7	-0.187111	-1.13848	0.0542904	-3.44647	0.000567951	0.0228346
ENSMUSG00000014496.8	Ankrd28	1779.29	-0.124556	-1.09017	0.0361218	-3.44822	0.000564296	0.0228346
ENSMUSG00000035521.13	Gnptg	1847.37	0.107416	1.0773	0.0311401	3.44945	0.00056172	0.0228346
ENSMUSG00000032737.13	Inppl1	1173.27	0.184251	1.13623	0.05342	3.4491	0.000562458	0.0228346
ENSMUSG00000029714.11	Gigyf1	4963.04	0.170631	1.12555	0.0495379	3.44446	0.000572204	0.0228752
ENSMUSG00000028044.6	Cks1b	378.464	0.246697	1.18649	0.0716066	3.44516	0.000570712	0.0228752
ENSMUSG00000055670.14	Zzef1	2533.15	-0.146658	-1.107	0.0425937	-3.44318	0.000574912	0.0229185
ENSMUSG00000042632.17	Pla2g6	1311.17	0.162941	1.11957	0.0473568	3.44071	0.000580186	0.0230636
ENSMUSG00000025272.16	Tro	9428.75	-0.179038	-1.13213	0.0520533	-3.43952	0.000582752	0.0231005
ENSMUSG00000038000.10	Acd	2039.83	0.127275	1.09223	0.0370841	3.43206	0.000599026	0.0236791
ENSMUSG00000042942.18	Greb1l	354.657	-0.252278	-1.19109	0.0736384	-3.4259	0.00061276	0.0241544
ENSMUSG00000031328.15	Flna	16544.4	-0.258205	-1.19599	0.0755685	-3.41683	0.000633552	0.0248913
ENSMUSG00000048271.14	Rbm33	4706.57	-0.192351	-1.14262	0.0563053	-3.41621	0.000634982	0.0248913
ENSMUSG00000034525.7	Ice1	7430.17	-0.229888	-1.17274	0.0673199	-3.41486	0.000638141	0.0249458
ENSMUSG00000035093.16	Secisbp2l	3219.59	-0.18503	-1.13684	0.0542231	-3.41239	0.000643957	0.0251037
ENSMUSG00000038517.15	Tbkbp1	2471.1	0.13056	1.09472	0.0382745	3.41115	0.000646903	0.025149
ENSMUSG00000113774.1	Gm36236	313.395	-0.437247	-1.35402	0.128324	-3.40738	0.000655906	0.0253539
ENSMUSG00000039087.17	Rreb1	629.694	-0.218991	-1.16392	0.0642825	-3.40669	0.000657564	0.0253539
ENSMUSG00000023972.10	Ptk7	1949.02	0.158689	1.11627	0.0465669	3.40775	0.000655006	0.0253539
ENSMUSG00000109460.1	Gm45591	474.679	-0.247808	-1.1874	0.072815	-3.40326	0.000665864	0.0254518
ENSMUSG00000035181.6	Heatr5a	861.086	-0.237642	-1.17906	0.0698475	-3.4023	0.000668222	0.0254518
ENSMUSG00000025777.8	Gdap1	4111.03	-0.135915	-1.09879	0.0399522	-3.40193	0.00066912	0.0254518
ENSMUSG00000028743.7	Akr7a5	523.061	0.199784	1.14853	0.0587024	3.40333	0.000665695	0.0254518
ENSMUSG00000046546.3	Fam43a	387.307	0.218976	1.16391	0.0643309	3.4039	0.000664312	0.0254518
ENSMUSG00000074220.10	Zfp382	260.023	-0.888447	-1.85118	0.261296	-3.40016	0.00067347	0.0255484
ENSMUSG00000024773.15	Atg2a	2521.68	0.134263	1.09753	0.0395024	3.39887	0.00067665	0.0256002
ENSMUSG00000102725.2	Gm37939	504.473	0.189781	1.14059	0.0559098	3.39441	0.000687775	0.0258823
ENSMUSG00000026596.13	Abl2	2238.8	-0.379898	-1.30125	0.112065	-3.38997	0.000698991	0.0262345
ENSMUSG00000003546.10	Klc4	1126.7	0.158004	1.11574	0.046646	3.3873	0.000705829	0.0264209
ENSMUSG00000040265.16	Dnm3	4976.94	-0.236901	-1.17846	0.0700191	-3.38338	0.000715999	0.026662
ENSMUSG00000061911.15	Myt1l	9329.16	-0.217017	-1.16233	0.0641424	-3.38336	0.000716051	0.026662
ENSMUSG00000025437.15	Usp33	3729.31	-0.097523	-1.06993	0.0288391	-3.38162	0.000720585	0.0267603
ENSMUSG00000020661.15	Dnmt3a	8845.86	-0.17602	-1.12976	0.052097	-3.3787	0.000728293	0.0268473
ENSMUSG00000048814.11	Lonrf2	8339.79	-0.144997	-1.10573	0.0429166	-3.37857	0.000728636	0.0268473
ENSMUSG00000039787.13	Cercam	532.03	0.206488	1.15388	0.0611017	3.37942	0.000726395	0.0268473
ENSMUSG00000109194.1	Gm44570	165.468	-0.357167	-1.28091	0.105763	-3.37706	0.000732653	0.026925
ENSMUSG00000038456.9	Dennd2a	1437.36	0.121738	1.08804	0.0360587	3.3761	0.000735217	0.026949
ENSMUSG00000020737.12	Jpt1	13537	0.125917	1.0912	0.0373263	3.3734	0.000742452	0.0271437
ENSMUSG00000004110.17	Cacna1e	5828.48	-0.197772	-1.14693	0.0586653	-3.3712	0.000748414	0.0271507
ENSMUSG00000020190.13	Mknk2	2604.46	0.172896	1.12732	0.0512672	3.37245	0.000745023	0.0271507
ENSMUSG00000045672.15	Col27a1	623.354	0.227789	1.17104	0.0675622	3.37155	0.000747464	0.0271507
ENSMUSG00000003348.10	Mob3a	1530.85	0.116304	1.08395	0.0345388	3.36734	0.000758963	0.0274628
ENSMUSG00000021983.16	Atp8a2	3155.12	-0.14897	-1.10878	0.044255	-3.36617	0.000762185	0.0275089
ENSMUSG00000034751.16	Mast4	2995.63	-0.361311	-1.28459	0.107426	-3.36334	0.000770051	0.0276513
ENSMUSG00000034640.9	Tiparp	611.734	0.179817	1.13274	0.053457	3.36377	0.000768861	0.0276513
ENSMUSG00000067148.15	Polr1c	993.823	0.146571	1.10694	0.0437389	3.35103	0.00080511	0.0287818
ENSMUSG00000024826.15	Dpf2	2630.12	0.157658	1.11547	0.0470501	3.35086	0.000805613	0.0287818
ENSMUSG00000051234.6	Rnf7	1580.74	0.115325	1.08322	0.0344374	3.34883	0.000811527	0.0289199
ENSMUSG00000040584.8	Abcb1a	341.991	-0.257761	-1.19562	0.0770519	-3.34529	0.000821952	0.0291442
ENSMUSG00000078676.9	Casc3	4193.14	0.108815	1.07834	0.0325268	3.34539	0.000821668	0.0291442
ENSMUSG00000031659.13	Adcy7	683.09	-0.253488	-1.19209	0.0758313	-3.34279	0.000829421	0.0293353
ENSMUSG00000024759.14	Atl3	1232.8	-0.183965	-1.136	0.055056	-3.34142	0.000833525	0.0293403
ENSMUSG00000072837.1	Mir546	285.139	0.234504	1.1765	0.0701824	3.34135	0.000833721	0.0293403
ENSMUSG00000058966.13	Fam57b	7078.64	0.0955978	1.06851	0.0286284	3.33927	0.000839996	0.0294876
ENSMUSG00000018501.17	Ncor1	6463.54	-0.248583	-1.18804	0.0744633	-3.33832	0.00084286	0.0295147
ENSMUSG00000085023.1	Gm12744	837.327	0.178608	1.13179	0.0536293	3.33041	0.000867178	0.0302911
ENSMUSG00000014599.10	Csf1	493.148	0.216432	1.16186	0.0650046	3.32949	0.000870041	0.0303161
ENSMUSG00000022540.16	Rogdi	1485.52	0.148393	1.10833	0.0445785	3.3288	0.0008722	0.0303165
ENSMUSG00000005102.13	Eif2ak4	1031.57	-0.140035	-1.10193	0.042084	-3.32751	0.000876245	0.0303822
ENSMUSG00000070462.4	Tlnrd1	896.658	0.174905	1.12889	0.0525779	3.32659	0.000879164	0.0304087
ENSMUSG00000029544.16	Cabp1	1005.78	-0.161468	-1.11842	0.0485731	-3.32422	0.000886648	0.0304556
ENSMUSG00000035969.15	Rusc2	9328.24	0.0961282	1.0689	0.0289115	3.32491	0.000884474	0.0304556
ENSMUSG00000026042.16	Col5a2	1902.87	0.217417	1.16265	0.0654059	3.32412	0.000886994	0.0304556
ENSMUSG00000022957.20	Itsn1	10203.5	-0.207723	-1.15486	0.0626242	-3.31698	0.000909956	0.0309737
ENSMUSG00000037062.13	Sh3glb1	6967.01	-0.126526	-1.09166	0.0381293	-3.31834	0.000905558	0.0309737
ENSMUSG00000003808.18	Farsa	2147.54	0.11548	1.08334	0.0348178	3.3167	0.000910863	0.0309737
ENSMUSG00000004846.10	Plod3	2704.14	0.131895	1.09573	0.0397591	3.31734	0.000908774	0.0309737
ENSMUSG00000052572.19	Dlg2	6181.32	-0.248268	-1.18778	0.0749463	-3.31261	0.000924295	0.0312798
ENSMUSG00000021493.15	Pdlim7	2061.9	0.141436	1.103	0.0426889	3.31319	0.000922397	0.0312798
ENSMUSG00000059890.16	Ube4a	3234.13	-0.132391	-1.09611	0.0399779	-3.31161	0.000927616	0.0312855
ENSMUSG00000048385.9	Scrt1	3252.09	0.177699	1.13108	0.0536766	3.31055	0.000931117	0.0312855
ENSMUSG00000041779.5	Tram2	315.376	0.214282	1.16013	0.0647158	3.31112	0.000929246	0.0312855
ENSMUSG00000024194.16	Cuta	1428.95	0.118431	1.08555	0.035792	3.30885	0.000936791	0.0314014
ENSMUSG00000076439.12	Mog	595.775	-0.224229	-1.16815	0.067808	-3.30682	0.000943621	0.0314808
ENSMUSG00000036826.14	Igflr1	413.044	0.211098	1.15757	0.0638349	3.30694	0.0009432	0.0314808
ENSMUSG00000086181.1	C230034O21Rik	208.533	-0.320769	-1.249	0.0972059	-3.29989	0.000967221	0.0314866
ENSMUSG00000021763.17	BC067074	180.483	-0.317082	-1.24581	0.0960526	-3.30113	0.000962979	0.0314866
ENSMUSG00000039652.16	Cpeb3	867.568	-0.224276	-1.16819	0.0679153	-3.3023	0.000958967	0.0314866
ENSMUSG00000075254.12	Heg1	1459.71	-0.221402	-1.16587	0.0671224	-3.29848	0.0009721	0.0314866
ENSMUSG00000063488.6	Zkscan7	430.232	-0.213033	-1.15912	0.0646412	-3.29562	0.000982047	0.0314866
ENSMUSG00000053164.6	Gpr21	841.53	-0.164742	-1.12097	0.0499698	-3.29684	0.000977806	0.0314866
ENSMUSG00000025959.13	Klf7	5513.08	-0.129372	-1.09382	0.0391373	-3.3056	0.000947734	0.0314866
ENSMUSG00000041362.17	Shtn1	6433.92	-0.0837011	-1.05973	0.0253868	-3.29702	0.000977148	0.0314866
ENSMUSG00000011832.15	Evi5l	7285.5	0.0862579	1.06161	0.0261227	3.30203	0.00095987	0.0314866
ENSMUSG00000022489.6	Pde1b	3456.8	0.106545	1.07665	0.0322866	3.29998	0.000966911	0.0314866
ENSMUSG00000003402.14	Prkcsh	3077.49	0.109553	1.07889	0.0331943	3.30034	0.000965684	0.0314866
ENSMUSG00000041734.15	Kirrel	1597.8	0.112275	1.08093	0.034045	3.29786	0.000974249	0.0314866
ENSMUSG00000097381.2	A230087F16Rik	1225.44	0.134615	1.0978	0.0407449	3.30385	0.00095368	0.0314866
ENSMUSG00000034673.14	Pbx2	1819.72	0.155878	1.1141	0.0473062	3.29507	0.000983955	0.0314866
ENSMUSG00000050271.12	Prag1	1747	0.169307	1.12452	0.0513225	3.29888	0.000970725	0.0314866
ENSMUSG00000020477.10	Mrps24	676.885	0.170836	1.12571	0.0518456	3.29509	0.000983904	0.0314866
ENSMUSG00000018932.9	Map2k3	501.064	0.181771	1.13428	0.0551294	3.29717	0.00097663	0.0314866
ENSMUSG00000035621.13	Midn	7584.54	0.206017	1.1535	0.0623433	3.30456	0.000951267	0.0314866
ENSMUSG00000042744.16	Hectd4	13767.5	-0.256558	-1.19462	0.0779042	-3.29324	0.000990384	0.0315294
ENSMUSG00000066800.11	Rnasel	2544.83	-0.138955	-1.10111	0.042206	-3.2923	0.000993712	0.0315294
ENSMUSG00000036155.13	Mgat5	3731.07	-0.121339	-1.08774	0.036857	-3.29215	0.00099423	0.0315294
ENSMUSG00000118012.1	Gm46620	196.374	0.262423	1.19949	0.0796885	3.29311	0.000990844	0.0315294
ENSMUSG00000100183.1	Gm28512	174.464	-0.524753	-1.43869	0.159518	-3.28961	0.00100327	0.0317447
ENSMUSG00000028991.15	Mtor	4063.68	-0.155207	-1.11358	0.0472082	-3.28772	0.00101002	0.0318346
ENSMUSG00000038502.17	Ptov1	8895.17	0.149869	1.10947	0.0455868	3.28755	0.00101062	0.0318346
ENSMUSG00000015829.13	Tnr	1976.9	-0.200375	-1.149	0.06097	-3.28645	0.00101458	0.031888
ENSMUSG00000055204.15	Ankrd17	4411	-0.177207	-1.13069	0.0539585	-3.28413	0.00102296	0.0319381
ENSMUSG00000038564.11	Ift172	2309.66	-0.144271	-1.10517	0.0439222	-3.2847	0.00102091	0.0319381
ENSMUSG00000008305.18	Tle1	2117.44	0.161703	1.11861	0.0492359	3.28426	0.00102252	0.0319381
ENSMUSG00000066952.11	Myo1h	1260.14	0.155761	1.11401	0.0474454	3.28296	0.00102723	0.0320007
ENSMUSG00000098395.1	Gm27998	2487.18	0.163549	1.12004	0.0498593	3.28021	0.00103731	0.0322435
ENSMUSG00000019842.6	Traf3ip2	494.128	-0.260747	-1.1981	0.0795819	-3.27646	0.00105118	0.0326027
ENSMUSG00000025132.13	Arhgdia	9122.35	0.093293	1.0668	0.0284878	3.27484	0.00105722	0.0327181
ENSMUSG00000015377.10	Dennd6b	4642.23	0.139247	1.10133	0.0425296	3.27412	0.00105993	0.0327302
ENSMUSG00000000197.8	Nalcn	1771.81	-0.235391	-1.17723	0.0719114	-3.27335	0.00106279	0.032747
ENSMUSG00000000266.11	Mid2	745.077	-0.205062	-1.15274	0.0626977	-3.27065	0.00107299	0.032775
ENSMUSG00000024544.9	Ldlrad4	684.814	-0.178242	-1.1315	0.0544888	-3.27116	0.00107107	0.032775
ENSMUSG00000095253.4	Zfp799	1029.69	-0.16208	-1.1189	0.049535	-3.27203	0.0010678	0.032775
ENSMUSG00000063382.6	Bcl9l	5523.68	0.122309	1.08848	0.0373863	3.27149	0.00106982	0.032775
ENSMUSG00000040661.6	Rad54l2	2585.75	-0.281366	-1.21535	0.0861191	-3.26717	0.00108627	0.0329962
ENSMUSG00000021198.16	Unc79	2282.35	-0.27953	-1.2138	0.0856264	-3.26453	0.00109645	0.0329962
ENSMUSG00000009292.18	Trpm2	654.317	-0.189026	-1.13999	0.0578805	-3.26579	0.00109159	0.0329962
ENSMUSG00000054280.14	Prr14l	1215.73	-0.184126	-1.13613	0.0563833	-3.26561	0.0010923	0.0329962
ENSMUSG00000005506.16	Celf1	7478.73	-0.151401	-1.11065	0.0463867	-3.26389	0.00109894	0.0329962
ENSMUSG00000006498.16	Ptbp1	3015.81	0.166826	1.12259	0.0511052	3.26435	0.00109714	0.0329962
ENSMUSG00000032135.15	Mcam	733.896	0.200665	1.14923	0.0614662	3.26464	0.00109604	0.0329962
ENSMUSG00000026837.16	Col5a1	1866.24	0.289335	1.22208	0.0886281	3.2646	0.00109621	0.0329962
ENSMUSG00000053580.16	Tanc2	5180.13	-0.178965	-1.13207	0.0548843	-3.26078	0.00111108	0.033051
ENSMUSG00000053141.16	Ptprt	3761.57	-0.150414	-1.10989	0.0461418	-3.25982	0.00111482	0.033051
ENSMUSG00000041298.15	Katnal1	2150.98	-0.149698	-1.10934	0.0458872	-3.26231	0.00110508	0.033051
ENSMUSG00000036138.16	Acaa1a	2474.61	0.103322	1.07424	0.0316808	3.26135	0.00110881	0.033051
ENSMUSG00000036959.15	Bcorl1	1946.8	0.152008	1.11112	0.0466256	3.26019	0.00111337	0.033051
ENSMUSG00000052397.8	Ezr	2189.61	0.204386	1.1522	0.0626721	3.2612	0.00110943	0.033051
ENSMUSG00000006281.8	Tep1	304.842	-0.225662	-1.16931	0.0692883	-3.25686	0.00112653	0.0333284
ENSMUSG00000021972.14	Hmbox1	2242.11	-0.208733	-1.15567	0.0641076	-3.25597	0.00113004	0.0333623
ENSMUSG00000092981.1	Mir5125	526.698	0.221223	1.16572	0.0679574	3.25531	0.00113267	0.03337
ENSMUSG00000006024.13	Napa	3170.44	0.110889	1.07989	0.0341006	3.25181	0.00114671	0.0337005
ENSMUSG00000060860.8	Ube2s	1619.67	0.141713	1.10321	0.0435863	3.25133	0.00114866	0.0337005
ENSMUSG00000049571.18	Cfap46	238.044	-0.255123	-1.19344	0.0785011	-3.24993	0.00115435	0.0337972
ENSMUSG00000018770.9	Atp5g3	4639.91	0.0875354	1.06255	0.0269491	3.24817	0.0011615	0.0339361
ENSMUSG00000024251.10	Thada	567.716	-0.202956	-1.15105	0.0625608	-3.24413	0.00117808	0.0343494
ENSMUSG00000073557.12	Ppp1r12b	3754.82	-0.201678	-1.15004	0.0622001	-3.24241	0.00118523	0.0344866
ENSMUSG00000003070.6	Efna2	976.538	0.149483	1.10917	0.0461178	3.24133	0.00118974	0.0345466
ENSMUSG00000032637.15	Atxn2l	10949.4	0.117449	1.08482	0.0362513	3.23986	0.00119588	0.0345825
ENSMUSG00000023571.4	C1qtnf12	183.973	0.286523	1.2197	0.0884362	3.23988	0.00119579	0.0345825
ENSMUSG00000033063.8	Cntnap3	303.969	-0.325923	-1.25347	0.100642	-3.23845	0.00120181	0.0346829
ENSMUSG00000025261.17	Huwe1	14653	-0.153024	-1.1119	0.0473045	-3.23488	0.00121696	0.0350484
ENSMUSG00000031503.13	Col4a2	9174.3	0.205589	1.15316	0.0635694	3.23409	0.00122029	0.0350728
ENSMUSG00000036473.16	Tbc1d24	6565.22	-0.13017	-1.09442	0.040276	-3.23196	0.00122943	0.0352638
ENSMUSG00000025577.7	Cbx2	999.86	0.243084	1.18352	0.0752373	3.2309	0.00123399	0.0353228
ENSMUSG00000021301.9	Hecw1	2865.12	-0.191389	-1.14186	0.0592807	-3.22852	0.00124433	0.0354414
ENSMUSG00000029713.15	Gnb2	13215.1	0.0852135	1.06084	0.0263932	3.22862	0.00124389	0.0354414
ENSMUSG00000020185.16	E2f7	332.431	0.261398	1.19864	0.080973	3.22821	0.00124567	0.0354414
ENSMUSG00000020882.17	Cacnb1	4023.85	0.100917	1.07245	0.0312883	3.22538	0.00125807	0.0357222
ENSMUSG00000027709.9	Mccc1	762.59	-0.183538	-1.13567	0.0569205	-3.22445	0.00126213	0.0357656
ENSMUSG00000033705.17	Stard9	1182.13	-0.251605	-1.19053	0.0780668	-3.22295	0.00126879	0.0358104
ENSMUSG00000115018.2	AL732309.1	689.087	0.187198	1.13855	0.0580798	3.22312	0.00126803	0.0358104
ENSMUSG00000049401.10	Ogfr	3037.45	0.114863	1.08287	0.0356499	3.22199	0.00127305	0.0358589
ENSMUSG00000112596.1	Gm48804	158.677	-0.787139	-1.72565	0.244482	-3.21962	0.00128359	0.0359641
ENSMUSG00000027130.15	Slc12a6	2992.42	-0.183662	-1.13576	0.0570393	-3.21992	0.00128226	0.0359641
ENSMUSG00000035027.18	Map2k2	3548.95	0.137367	1.0999	0.0426681	3.21944	0.00128443	0.0359641
ENSMUSG00000026235.14	Epha4	3945.33	-0.158631	-1.11623	0.0493004	-3.21765	0.00129247	0.0361174
ENSMUSG00000036565.7	Ttyh3	19332.2	0.118074	1.08529	0.0367084	3.21655	0.0012974	0.0361836
ENSMUSG00000048490.14	Nrip1	1139.54	-0.255356	-1.19363	0.0794031	-3.21595	0.00130015	0.0361888
ENSMUSG00000031103.12	Elf4	124.66	0.306749	1.23692	0.0954154	3.21488	0.001305	0.0362523
ENSMUSG00000022861.17	Dgkg	266.103	-0.319766	-1.24813	0.099535	-3.2126	0.00131539	0.0364576
ENSMUSG00000112517.1	Gm48001	208.805	-0.25393	-1.19245	0.0790536	-3.21213	0.00131756	0.0364576
ENSMUSG00000024524.17	Gnal	6829.43	-0.160185	-1.11743	0.04989	-3.21075	0.00132387	0.0365607
ENSMUSG00000020253.15	Ppm1m	451.127	0.241061	1.18186	0.0750978	3.20996	0.00132754	0.0365903
ENSMUSG00000024392.17	Bag6	11997.7	0.121617	1.08795	0.0379126	3.20783	0.0013374	0.0367903
ENSMUSG00000015501.10	Hivep2	3584.4	-0.249432	-1.18874	0.0777752	-3.20709	0.00134087	0.0368139
ENSMUSG00000017692.8	Rhbdl3	409.824	0.356741	1.28053	0.111368	3.20325	0.00135886	0.0372353
ENSMUSG00000029581.14	Fscn1	12777.4	0.119846	1.08662	0.0374261	3.20221	0.00136376	0.0372973
ENSMUSG00000024137.9	E4f1	1672.76	0.111632	1.08045	0.0348689	3.20147	0.00136727	0.037321
ENSMUSG00000038011.15	Dnah10	124.223	-0.381263	-1.30248	0.119223	-3.19791	0.00138429	0.0373496
ENSMUSG00000114230.1	Gm48239	138.779	-0.304013	-1.23457	0.0950475	-3.19854	0.00138127	0.0373496
ENSMUSG00000058571.11	Gpc6	402.772	-0.281283	-1.21528	0.0879066	-3.19979	0.00137526	0.0373496
ENSMUSG00000026604.17	Ptpn14	470.362	-0.205172	-1.15282	0.0641509	-3.19827	0.00138253	0.0373496
ENSMUSG00000036333.11	Kidins220	23807.1	-0.183191	-1.13539	0.0572719	-3.19861	0.00138091	0.0373496
ENSMUSG00000024212.9	Mllt1	5657.71	0.107832	1.07761	0.0337253	3.19737	0.00138685	0.0373496
ENSMUSG00000025188.15	Hps1	1129.23	0.136502	1.09924	0.0426874	3.19771	0.00138526	0.0373496
ENSMUSG00000074305.9	Peak1	601.202	-0.265135	-1.20175	0.0830068	-3.19414	0.00140248	0.0374867
ENSMUSG00000087403.9	Kantr	707.987	-0.251955	-1.19082	0.0788969	-3.19347	0.00140575	0.0374867
ENSMUSG00000039629.14	Strip2	524.961	-0.245539	-1.18554	0.076887	-3.19351	0.00140555	0.0374867
ENSMUSG00000022946.10	Dop1b	3717.94	-0.124189	-1.08989	0.0389093	-3.19174	0.00141417	0.0374867
ENSMUSG00000022537.18	Tmem44	6959.83	-0.0982919	-1.07051	0.0308042	-3.19086	0.0014185	0.0374867
ENSMUSG00000026566.15	Mpzl1	2506.82	0.08442	1.06026	0.0264442	3.19238	0.00141107	0.0374867
ENSMUSG00000030374.15	Strn4	7853.23	0.0948981	1.06799	0.0297296	3.19204	0.0014127	0.0374867
ENSMUSG00000055629.5	B4galnt4	5050.94	0.105694	1.07601	0.0331164	3.19159	0.00141493	0.0374867
ENSMUSG00000021144.14	Mta1	3954.96	0.130562	1.09472	0.0409115	3.19132	0.00141625	0.0374867
ENSMUSG00000107478.1	Gm45234	12053.1	0.138566	1.10081	0.043398	3.19291	0.00140846	0.0374867
ENSMUSG00000031925.17	Maml2	563.859	-0.197964	-1.14708	0.0620537	-3.1902	0.00142174	0.0375021
ENSMUSG00000025658.16	Cnksr2	785.563	-0.239354	-1.18046	0.0750459	-3.18943	0.00142553	0.0375319
ENSMUSG00000104156.2	Gm38102	2132.44	0.166541	1.12236	0.0522383	3.18811	0.00143206	0.0376336
ENSMUSG00000039840.8	Epg5	1171.49	-0.258906	-1.19657	0.081241	-3.18688	0.00143814	0.0376532
ENSMUSG00000051855.15	Mest	2537.86	0.225301	1.16902	0.0706899	3.18718	0.00143669	0.0376532
ENSMUSG00000026827.12	Gpd2	2030.13	-0.180552	-1.13332	0.0566779	-3.18558	0.00144466	0.0377538
ENSMUSG00000032594.11	Ip6k1	8337	0.0775448	1.05522	0.0243474	3.18494	0.00144786	0.0377675
ENSMUSG00000021730.8	Hcn1	354.739	-0.341114	-1.26673	0.107138	-3.18386	0.00145326	0.0378161
ENSMUSG00000072647.6	Adam1a	2060.94	-0.157342	-1.11523	0.0494243	-3.1835	0.00145508	0.0378161
ENSMUSG00000032827.15	Ppp1r9a	3696.93	-0.164841	-1.12104	0.0517929	-3.18269	0.00145912	0.0378514
ENSMUSG00000043940.15	Wdfy3	7506.23	-0.378277	-1.29979	0.118894	-3.18162	0.00146453	0.037922
ENSMUSG00000063455.16	D630045J12Rik	6267.82	-0.235691	-1.17747	0.0741111	-3.18024	0.00147154	0.0380338
ENSMUSG00000031821.11	Gins2	2243	0.18099	1.13366	0.05699	3.17583	0.0014941	0.038546
ENSMUSG00000039286.12	Fndc3b	921.108	-0.172775	-1.12722	0.0544268	-3.17444	0.00150125	0.0386598
ENSMUSG00000033439.12	Trmt13	558.507	-0.170633	-1.12555	0.0537873	-3.17236	0.00151203	0.038796
ENSMUSG00000051413.17	Plagl2	811.323	0.207698	1.15484	0.0654609	3.17285	0.00150949	0.038796
ENSMUSG00000033436.13	Armcx2	5469.18	0.087028	1.06218	0.0274413	3.17143	0.00151693	0.038851
ENSMUSG00000079165.10	Sap25	336.544	0.228247	1.17141	0.0719891	3.17058	0.00152134	0.0388934
ENSMUSG00000070576.4	Mn1	4933.35	0.20551	1.15309	0.0648304	3.16997	0.00152455	0.0389049
ENSMUSG00000036057.11	Ptpn23	4852.68	0.130437	1.09462	0.041155	3.16939	0.00152757	0.0389116
ENSMUSG00000026260.12	Ndufa10	2346.2	0.0957074	1.06859	0.0302098	3.16809	0.00153443	0.039016
ENSMUSG00000028868.13	Wasf2	1319.65	0.11027	1.07943	0.0348123	3.16756	0.00153725	0.0390175
ENSMUSG00000062257.13	Opcml	3415.68	-0.192362	-1.14263	0.0607545	-3.16622	0.00154434	0.0390568
ENSMUSG00000036478.8	Btg1	2001.84	0.15799	1.11573	0.0498921	3.16663	0.00154214	0.0390568
ENSMUSG00000074782.3	4833422C13Rik	1086.8	-0.222921	-1.16709	0.0704755	-3.1631	0.00156098	0.039407
ENSMUSG00000028385.14	Snx30	1967.02	-0.143779	-1.10479	0.0454737	-3.16179	0.00156801	0.0395139
ENSMUSG00000036095.11	Dgkb	342.88	-0.284086	-1.21764	0.0899123	-3.15958	0.00157994	0.0396621
ENSMUSG00000089945.13	Pakap	1836.98	-0.155369	-1.11371	0.0491806	-3.15915	0.00158232	0.0396621
ENSMUSG00000016346.17	Kcnq2	12114.3	-0.149001	-1.1088	0.047154	-3.15988	0.00157837	0.0396621
ENSMUSG00000004035.12	Gstm7	707.652	0.187682	1.13893	0.0594355	3.15774	0.00158998	0.0397834
ENSMUSG00000106375.1	Gm43361	602.151	-0.176422	-1.13008	0.0558986	-3.15611	0.00159888	0.039909
ENSMUSG00000042524.14	Sun2	2489.64	0.177516	1.13094	0.056251	3.15579	0.00160066	0.039909
ENSMUSG00000022201.16	Zfr	6192.11	-0.0983518	-1.07055	0.0311856	-3.15376	0.0016118	0.0400453
ENSMUSG00000039367.11	Sec24c	5081.5	0.0791791	1.05642	0.0251029	3.15418	0.00160951	0.0400453
ENSMUSG00000107168.1	Gm42507	121.82	-0.494812	-1.40914	0.157337	-3.14492	0.00166131	0.0401036
ENSMUSG00000062393.13	Dgkk	891.305	-0.311995	-1.24142	0.099127	-3.14743	0.00164713	0.0401036
ENSMUSG00000055373.8	Fut9	1860.31	-0.269211	-1.20515	0.0855434	-3.14707	0.00164916	0.0401036
ENSMUSG00000001089.14	Luzp1	1117.22	-0.214552	-1.16034	0.0682128	-3.14534	0.00165895	0.0401036
ENSMUSG00000110523.1	C230057M02Rik	567.927	-0.208792	-1.15572	0.0663079	-3.14882	0.00163928	0.0401036
ENSMUSG00000056900.13	Usp13	900.171	-0.208295	-1.15532	0.066171	-3.14782	0.00164491	0.0401036
ENSMUSG00000030172.15	Erc1	7260.21	-0.189801	-1.14061	0.0603459	-3.14522	0.0016596	0.0401036
ENSMUSG00000066798.3	Zbtb6	1090.02	-0.185656	-1.13733	0.0590717	-3.14289	0.00167288	0.0401036
ENSMUSG00000033910.13	Gucy1a1	4018.66	-0.179795	-1.13272	0.0571681	-3.14502	0.00166076	0.0401036
ENSMUSG00000028402.18	Mpdz	1649.13	-0.169525	-1.12469	0.0538782	-3.14644	0.00165271	0.0401036
ENSMUSG00000039252.11	Lgi2	1790.3	-0.153241	-1.11206	0.0486113	-3.15236	0.00161954	0.0401036
ENSMUSG00000025266.11	Gnl3l	6231.31	-0.092098	-1.06592	0.029267	-3.14682	0.00165058	0.0401036
ENSMUSG00000036667.14	Tcaf1	14697.7	-0.0916	-1.06555	0.0291199	-3.14562	0.00165736	0.0401036
ENSMUSG00000033545.14	Znrf1	7927.62	0.0845233	1.06034	0.0268438	3.14871	0.00163995	0.0401036
ENSMUSG00000089715.12	Cbx6	7534.98	0.0963915	1.0691	0.0306713	3.14273	0.00167382	0.0401036
ENSMUSG00000055053.18	Nfic	1721.91	0.130597	1.09475	0.0415304	3.14461	0.00166308	0.0401036
ENSMUSG00000021868.7	Ppif	980.748	0.141801	1.10328	0.0451168	3.14299	0.00167234	0.0401036
ENSMUSG00000031871.9	Cdh5	1429.15	0.147683	1.10779	0.0469422	3.14606	0.00165487	0.0401036
ENSMUSG00000035372.2	1810055G02Rik	815.082	0.153872	1.11255	0.0488197	3.15184	0.00162243	0.0401036
ENSMUSG00000032583.7	Mon1a	636.936	0.210153	1.15681	0.0667193	3.14982	0.00163373	0.0401036
ENSMUSG00000020167.14	Tcf3	3049.34	0.212013	1.1583	0.067432	3.1441	0.00166597	0.0401036
ENSMUSG00000042790.16	Rnf214	2489.28	-0.22365	-1.16768	0.071197	-3.14128	0.00168209	0.0401653
ENSMUSG00000105340.5	Gm42878	1685.6	-0.15902	-1.11653	0.0506152	-3.14174	0.00167948	0.0401653
ENSMUSG00000071033.1	Gm10308	154.183	-0.85516	-1.80896	0.272323	-3.14024	0.0016881	0.0401952
ENSMUSG00000004698.10	Hdac9	687.952	-0.197318	-1.14657	0.0628387	-3.14008	0.00168904	0.0401952
ENSMUSG00000086219.7	Srrm4os	179.539	-0.411706	-1.33026	0.13127	-3.13633	0.00171077	0.0404403
ENSMUSG00000034480.18	Diaph2	264.779	-0.293236	-1.22539	0.0934953	-3.13637	0.00171052	0.0404403
ENSMUSG00000040640.11	Erc2	4755.24	-0.159247	-1.1167	0.0507583	-3.13736	0.00170475	0.0404403
ENSMUSG00000056493.9	Foxk1	3099.22	0.112785	1.08131	0.035961	3.13632	0.00171081	0.0404403
ENSMUSG00000036882.7	Arhgap33	15496.3	0.106931	1.07693	0.034137	3.1324	0.00173385	0.0409166
ENSMUSG00000041444.14	Arhgap32	3470.95	-0.335361	-1.26169	0.107115	-3.13084	0.00174305	0.0409966
ENSMUSG00000013236.17	Ptprs	33415.3	0.13421	1.09749	0.0428639	3.13108	0.00174165	0.0409966
ENSMUSG00000002844.9	Adprh	2670.66	0.093326	1.06683	0.0298495	3.12655	0.00176872	0.0414299
ENSMUSG00000002763.16	Pex6	1900.88	0.114177	1.08236	0.0365215	3.12629	0.00177028	0.0414299
ENSMUSG00000058290.4	Espl1	533.809	0.250591	1.18969	0.0801331	3.12718	0.00176489	0.0414299
ENSMUSG00000000282.12	Mnt	2502.56	0.181755	1.13426	0.0581541	3.1254	0.00177563	0.0414862
ENSMUSG00000061436.15	Hipk2	1224	-1.15211	-2.22238	0.368794	-3.12399	0.00178419	0.0415718
ENSMUSG00000037605.16	Adgrl3	3679.67	-0.192318	-1.1426	0.0615649	-3.12382	0.00178518	0.0415718
ENSMUSG00000085310.7	Gm11491	362.483	0.220354	1.16502	0.0705724	3.12238	0.00179393	0.0417065
ENSMUSG00000022973.18	Synj1	5300.98	-0.142322	-1.10368	0.0456516	-3.11756	0.00182353	0.0421864
ENSMUSG00000034902.17	Pip5k1c	11696.6	0.0909303	1.06506	0.0291654	3.11775	0.00182239	0.0421864
ENSMUSG00000086714.1	0610009E02Rik	471.43	0.202336	1.15056	0.064886	3.11834	0.00181876	0.0421864
ENSMUSG00000052062.14	Pard3b	310.444	-0.279727	-1.21397	0.0897657	-3.11619	0.00183203	0.0423137
ENSMUSG00000047495.15	Dlgap2	275.032	-0.573119	-1.48774	0.184056	-3.11383	0.00184676	0.0424665
ENSMUSG00000057230.14	Aak1	5166.59	-0.197654	-1.14683	0.0634757	-3.11385	0.00184662	0.0424665
ENSMUSG00000109536.1	9330162G02Rik	698.195	-0.17673	-1.13032	0.056768	-3.1132	0.00185069	0.0424665
ENSMUSG00000032741.9	Tpcn1	1676.97	0.11145	1.08031	0.0357937	3.11367	0.00184775	0.0424665
ENSMUSG00000019578.11	Ubxn6	2606.76	0.111699	1.0805	0.0359077	3.11072	0.00186635	0.0426179
ENSMUSG00000042675.15	Ypel3	1584.1	0.135767	1.09868	0.0436413	3.11098	0.00186467	0.0426179
ENSMUSG00000042289.11	Hsd3b7	499.783	0.204587	1.15236	0.0657543	3.11139	0.00186209	0.0426179
ENSMUSG00000050288.6	Fzd2	637.591	0.28357	1.2172	0.0912342	3.10815	0.00188262	0.0429202
ENSMUSG00000020262.15	Adarb1	2419.94	-0.145406	-1.10604	0.0468116	-3.10619	0.00189514	0.0429993
ENSMUSG00000041354.16	Rgl2	3164.06	0.114482	1.08259	0.0368562	3.10618	0.00189524	0.0429993
ENSMUSG00000037415.6	Ranbp10	2223.39	0.129898	1.09422	0.0418173	3.10633	0.00189423	0.0429993
ENSMUSG00000051331.15	Cacna1c	4298	-0.221173	-1.16568	0.0712568	-3.10388	0.00191	0.0431954
ENSMUSG00000003344.14	Btbd2	2680.36	0.110098	1.0793	0.0354665	3.10427	0.00190747	0.0431954
ENSMUSG00000041670.16	Rims1	2954.93	-0.16864	-1.124	0.0543741	-3.10148	0.00192555	0.0434211
ENSMUSG00000041420.18	Meis3	2490.45	0.142612	1.1039	0.0459832	3.10139	0.00192614	0.0434211
ENSMUSG00000029720.9	Gm20605	1582.8	0.149106	1.10888	0.0481213	3.09855	0.00194473	0.0437006
ENSMUSG00000020091.15	Eif4ebp2	6753.88	0.157368	1.11525	0.0507802	3.09901	0.00194167	0.0437006
ENSMUSG00000040351.11	Ankib1	2181.83	-0.132489	-1.09618	0.0427778	-3.09714	0.001954	0.0438393
ENSMUSG00000020956.14	Dtd2	170.266	-0.270748	-1.20643	0.0874415	-3.09633	0.00195933	0.0438889
ENSMUSG00000034488.14	Edil3	2262.07	-0.157579	-1.11541	0.0509182	-3.09475	0.00196976	0.0440332
ENSMUSG00000034212.14	Ankmy1	512.499	0.176686	1.13028	0.0570982	3.09442	0.00197201	0.0440332
ENSMUSG00000059602.14	Syn3	2018.28	-0.404319	-1.32346	0.130771	-3.09182	0.00198934	0.0441151
ENSMUSG00000052534.15	Pbx1	9675.3	-0.132203	-1.09597	0.0427541	-3.09217	0.001987	0.0441151
ENSMUSG00000054942.13	Miga1	1305.68	-0.128482	-1.09314	0.0415352	-3.09333	0.00197926	0.0441151
ENSMUSG00000030035.14	Wbp1	2133.45	0.189573	1.14043	0.0613295	3.09106	0.00199443	0.0441151
ENSMUSG00000047904.6	Sstr2	648.343	0.211175	1.15763	0.0683118	3.09134	0.00199257	0.0441151
ENSMUSG00000045179.9	Sox3	221.564	0.330504	1.25745	0.106879	3.09232	0.00198598	0.0441151
ENSMUSG00000054939.6	Zfp174	359.952	-0.182875	-1.13514	0.0591758	-3.09037	0.00199908	0.0441488
ENSMUSG00000022799.4	Arhgap31	861.336	-0.190482	-1.14114	0.0617028	-3.08709	0.00202127	0.0445691
ENSMUSG00000031540.14	Kat6a	3925.37	-0.440147	-1.35674	0.142757	-3.08319	0.00204793	0.0449773
ENSMUSG00000075467.4	Dnlz	1234.12	0.123124	1.08909	0.0399349	3.08311	0.00204852	0.0449773
ENSMUSG00000024939.6	Fam89b	1705.26	0.158889	1.11643	0.0515375	3.08299	0.00204935	0.0449773
ENSMUSG00000087601.3	Uchl1os	2534.42	0.131155	1.09517	0.0425551	3.08201	0.00205611	0.0450556
ENSMUSG00000042810.14	Krba1	3108.52	-0.159342	-1.11678	0.0517098	-3.08146	0.00205986	0.0450679
ENSMUSG00000041126.16	H2afv	1401.92	0.228006	1.17122	0.0740255	3.08011	0.00206927	0.0452036
ENSMUSG00000097587.2	4930578M01Rik	330.804	-0.28114	-1.21515	0.0914359	-3.07472	0.00210699	0.0456977
ENSMUSG00000036377.19	C530008M17Rik	9964.31	-0.0958056	-1.06866	0.0311542	-3.0752	0.0021036	0.0456977
ENSMUSG00000018451.7	6330403K07Rik	8578.08	0.0866823	1.06193	0.0281975	3.07411	0.00211132	0.0456977
ENSMUSG00000052423.14	B4galt3	1983.98	0.0964373	1.06913	0.0313632	3.07485	0.00210607	0.0456977
ENSMUSG00000113149.1	Gm49383	1260.81	0.118883	1.08589	0.0386713	3.07419	0.00211076	0.0456977
ENSMUSG00000023348.11	Trip6	579.63	0.189401	1.14029	0.0616026	3.07456	0.00210813	0.0456977
ENSMUSG00000108815.1	Gm49388	2527.58	0.104729	1.07529	0.0340957	3.07162	0.00212902	0.045984
ENSMUSG00000024050.17	Wiz	5396.69	0.107934	1.07768	0.0351423	3.07133	0.00213106	0.045984
ENSMUSG00000041073.10	Nacad	5082.92	0.107465	1.07733	0.0350036	3.07011	0.00213981	0.0461022
ENSMUSG00000054814.14	Usp46	2073.49	-0.118153	-1.08534	0.0384966	-3.06918	0.00214646	0.0461751
ENSMUSG00000035203.16	Epn1	7904.56	0.0931624	1.06671	0.0303636	3.06822	0.00215337	0.0462531
ENSMUSG00000032340.8	Neo1	9995.02	-0.149929	-1.10952	0.0489006	-3.066	0.00216942	0.0465272
ENSMUSG00000036904.6	Fzd8	555.583	0.219799	1.16457	0.0717023	3.06544	0.00217351	0.0465441
ENSMUSG00000059552.13	Trp53	1537.36	0.175945	1.1297	0.0574211	3.06412	0.0021831	0.0466787
ENSMUSG00000020176.17	Grb10	4232.86	0.117888	1.08514	0.0384969	3.06226	0.00219672	0.0468989
ENSMUSG00000019699.16	Akt3	6653.08	-0.217694	-1.16287	0.0711259	-3.06068	0.00220832	0.0469335
ENSMUSG00000004105.8	Angptl2	554.771	0.238229	1.17954	0.0778289	3.06093	0.00220651	0.0469335
ENSMUSG00000032783.9	Troap	189.806	0.379635	1.30101	0.12401	3.06132	0.00220362	0.0469335
ENSMUSG00000027630.13	Tbl1xr1	1707.37	-0.0973539	-1.06981	0.031829	-3.05866	0.00222332	0.0471489
ENSMUSG00000031955.10	Bcar1	2580.89	0.143617	1.10467	0.046958	3.05841	0.00222514	0.0471489
ENSMUSG00000025592.17	Dach2	195.772	-0.267268	-1.20353	0.0874502	-3.05623	0.00224137	0.0473506
ENSMUSG00000035671.6	Zswim4	2129.79	0.202809	1.15094	0.0663535	3.0565	0.00223941	0.0473506
ENSMUSG00000021732.14	Fgf10	132.153	-0.314792	-1.24383	0.103017	-3.05574	0.00224506	0.0473576
ENSMUSG00000096910.2	Zfp955b	1100.44	-0.153162	-1.112	0.0501529	-3.0539	0.00225889	0.0475638
ENSMUSG00000020458.16	Rtn4	20425.2	-0.0948774	-1.06797	0.0310758	-3.05309	0.00226494	0.0475638
ENSMUSG00000036446.5	Lum	216.122	0.316335	1.24516	0.103603	3.05333	0.00226313	0.0475638
ENSMUSG00000027475.9	Kif3b	4309.3	-0.10774	-1.07754	0.0353088	-3.05138	0.00227793	0.0476239
ENSMUSG00000049339.16	Retreg2	4575.85	0.0858495	1.06131	0.0281304	3.05184	0.00227445	0.0476239
ENSMUSG00000104282.1	Gm37460	156.526	0.467317	1.38254	0.153138	3.0516	0.00227626	0.0476239
ENSMUSG00000040714.14	Klc3	848.422	0.157146	1.11508	0.051519	3.05025	0.00228649	0.0476617
ENSMUSG00000023411.12	Nfatc4	596.17	0.204597	1.15236	0.0670681	3.05059	0.00228394	0.0476617
ENSMUSG00000055963.12	Triqk	348.241	-0.212803	-1.15894	0.0697947	-3.04898	0.00229622	0.0477235
ENSMUSG00000058656.13	Samd12	1163.67	-0.195706	-1.14528	0.0641861	-3.04904	0.00229572	0.0477235
ENSMUSG00000026014.15	Raph1	3129.88	-0.182509	-1.13486	0.0598884	-3.04748	0.00230766	0.0478908
ENSMUSG00000028518.8	Prkaa2	1216.19	-0.202095	-1.15037	0.0663663	-3.04514	0.00232569	0.048194
ENSMUSG00000109336.1	Samd4b	2712.13	0.121094	1.08756	0.0397771	3.04432	0.00233207	0.0482555
ENSMUSG00000025997.13	Ikzf2	187.733	-0.249886	-1.18911	0.0821375	-3.04229	0.00234788	0.0483153
ENSMUSG00000036452.18	Arhgap26	1164.61	-0.208456	-1.15545	0.0685176	-3.04238	0.00234717	0.0483153
ENSMUSG00000027309.18	4930402H24Rik	6751.62	-0.11712	-1.08457	0.0384884	-3.04298	0.00234246	0.0483153
ENSMUSG00000037344.14	Slc12a9	1447.48	0.138548	1.1008	0.0455421	3.04219	0.00234866	0.0483153
ENSMUSG00000022175.9	Lrp10	1378.19	0.126109	1.09135	0.0414623	3.04154	0.00235369	0.0483483
ENSMUSG00000039765.15	Cc2d2a	586.422	-0.18587	-1.1375	0.0611657	-3.0388	0.00237524	0.04872
ENSMUSG00000034320.14	Slc26a2	304.825	-0.289437	-1.22216	0.0953518	-3.03546	0.00240168	0.0490485
ENSMUSG00000096847.2	Tmem151b	3366.44	0.101633	1.07299	0.0334782	3.0358	0.00239899	0.0490485
ENSMUSG00000032599.12	Ip6k2	4999.3	0.109268	1.07868	0.0359916	3.03594	0.00239786	0.0490485
ENSMUSG00000002396.8	Ocel1	1027.76	0.112978	1.08146	0.0372304	3.03456	0.00240891	0.049125
ENSMUSG00000022762.18	Ncam2	1004.31	-0.383875	-1.30484	0.12655	-3.03339	0.00241822	0.0492438
ENSMUSG00000025034.9	Trim8	2275.23	0.139062	1.10119	0.0458641	3.03205	0.00242898	0.0493916
ENSMUSG00000021754.17	Map3k1	981.483	-0.146292	-1.10672	0.048266	-3.03095	0.00243785	0.0494294
ENSMUSG00000020211.15	Sf3a2	1854.68	0.144074	1.10502	0.0475308	3.03118	0.00243599	0.0494294
ENSMUSG00000055897.13	Ppp4r1l-ps	1119.27	-0.138468	-1.10074	0.0457106	-3.02923	0.00245176	0.0494982
ENSMUSG00000026113.17	Inpp4a	3692.24	-0.0879326	-1.06285	0.0290237	-3.02969	0.00244808	0.0494982
ENSMUSG00000048537.16	Phldb1	5968.33	0.111654	1.08047	0.0368554	3.02952	0.00244942	0.0494982
ENSMUSG00000028884.14	Rpa2	522.28	0.183626	1.13573	0.060636	3.02833	0.00245909	0.0495753
ENSMUSG00000038766.16	Gabpb2	801.699	-0.237597	-1.17903	0.0785564	-3.02454	0.0024901	0.0498505
ENSMUSG00000085179.1	Gm13645	289.528	-0.217369	-1.16261	0.0718693	-3.0245	0.00249041	0.0498505
ENSMUSG00000038406.17	Scaf1	7268.29	0.114928	1.08292	0.0379947	3.02484	0.00248762	0.0498505
ENSMUSG00000022098.10	Bmp1	2611.35	0.118359	1.0855	0.0391317	3.02463	0.00248936	0.0498505
ENSMUSG00000062300.14	Nectin2	1222.22	0.127081	1.09208	0.0420111	3.02493	0.00248692	0.0498505
ENSMUSG00000046387.5	Pcdhb17	733.018	0.18438	1.13633	0.0610259	3.02134	0.00251655	0.0503026
ENSMUSG00000107071.1	Gm42420	955.172	0.122756	1.08881	0.0406491	3.01989	0.0025287	0.0504738
ENSMUSG00000025736.15	Jmjd8	3557.43	0.0925285	1.06624	0.030647	3.01917	0.00253471	0.0504812
ENSMUSG00000044250.8	Pced1b	208.347	0.237997	1.17935	0.0788336	3.01899	0.00253622	0.0504812
ENSMUSG00000101651.1	Gm28402	492.093	-0.169828	-1.12492	0.0562747	-3.01783	0.00254593	0.0506031
ENSMUSG00000039512.12	Uhrf1bp1	1825.13	-0.168154	-1.12362	0.0557434	-3.01658	0.00255646	0.0507408
ENSMUSG00000091890.2	A830073O21Rik	203.468	-0.242044	-1.18267	0.0802967	-3.01437	0.00257517	0.0509142
ENSMUSG00000025162.18	Csnk1d	7588.46	0.104586	1.07519	0.0346887	3.015	0.00256979	0.0509142
ENSMUSG00000016252.7	Atp5e	2170.4	0.134478	1.0977	0.0446166	3.01408	0.00257757	0.0509142
ENSMUSG00000034863.9	Ano8	4946.91	0.159535	1.11693	0.052934	3.01384	0.00257963	0.0509142
ENSMUSG00000040270.16	Bach2	2966.64	-0.251021	-1.19005	0.0833821	-3.01048	0.00260832	0.0512655
ENSMUSG00000027340.15	Slc23a2	3138.88	-0.112971	-1.08145	0.0375227	-3.01075	0.00260607	0.0512655
ENSMUSG00000008999.7	Bmp7	902.262	0.148476	1.1084	0.0493124	3.01093	0.00260447	0.0512655
ENSMUSG00000015568.16	Lpl	551.462	-0.255255	-1.19355	0.084827	-3.00912	0.00262002	0.0514238
ENSMUSG00000022311.15	Csmd3	696.803	-0.217236	-1.1625	0.0722545	-3.00654	0.00264236	0.0517767
ENSMUSG00000040356.16	Skiv2l	3442.14	0.131642	1.09554	0.0437902	3.0062	0.00264534	0.0517767
ENSMUSG00000054412.5	Gm4793	312.311	-0.746827	-1.6781	0.248464	-3.00577	0.0026491	0.0517786
ENSMUSG00000068205.14	Macrod2	1644.43	-0.102502	-1.07363	0.0341068	-3.00532	0.00265303	0.0517837
ENSMUSG00000047037.5	Nipa1	1151.29	-0.20164	-1.15	0.0671256	-3.00392	0.00266524	0.0518172
ENSMUSG00000039323.18	Igfbp2	3982.5	0.143988	1.10496	0.0479209	3.0047	0.00265846	0.0518172
ENSMUSG00000036968.15	Cnpy4	542.765	0.159638	1.11701	0.0531441	3.00386	0.00266576	0.0518172
ENSMUSG00000026883.17	Dab2ip	6311.08	0.117778	1.08506	0.0392471	3.00094	0.00269151	0.0522456
ENSMUSG00000025609.15	Mkln1	2451.92	-0.100722	-1.07231	0.0335782	-2.99962	0.00270319	0.0522757
ENSMUSG00000032553.14	Srprb	1671.44	0.111806	1.08058	0.0372755	2.99945	0.00270466	0.0522757
ENSMUSG00000037625.7	Cldn11	646.479	0.224615	1.16847	0.0748945	2.99909	0.00270787	0.0522757
ENSMUSG00000022178.11	Ajuba	346.951	0.281509	1.21547	0.0938384	2.99993	0.00270041	0.0522757
ENSMUSG00000029071.16	Dvl1	4895.4	0.104478	1.07511	0.0348529	2.99769	0.0027203	0.0524438
ENSMUSG00000055862.7	Izumo4	848.977	0.12772	1.09257	0.0426255	2.99632	0.00273262	0.0526095
ENSMUSG00000056972.6	Magel2	2392.09	0.223533	1.16759	0.07463	2.99522	0.0027425	0.0527278
ENSMUSG00000020333.17	Acsl6	3285.93	-0.114132	-1.08232	0.0381196	-2.99405	0.00275303	0.0528582
ENSMUSG00000001517.14	Foxm1	952.537	0.200974	1.14947	0.0671419	2.99328	0.00275998	0.0529197
ENSMUSG00000035936.6	Aldh5a1	2385.4	-0.144163	-1.10509	0.0481799	-2.99218	0.00276994	0.0530385
ENSMUSG00000022553.16	Maf1	2157.72	0.126016	1.09128	0.0421327	2.99094	0.00278121	0.0531821
ENSMUSG00000024870.6	Rab1b	3391.5	0.0920963	1.06592	0.0308136	2.98882	0.00280056	0.0534074
ENSMUSG00000024269.11	Tpgs2	2069.41	0.104736	1.0753	0.035042	2.98886	0.00280019	0.0534074
ENSMUSG00000019906.15	Lin7a	427.309	-0.234048	-1.17613	0.0784099	-2.98494	0.00283637	0.0538735
ENSMUSG00000038013.14	Wipf2	1644.92	0.104628	1.07522	0.0350496	2.98514	0.00283448	0.0538735
ENSMUSG00000031375.17	Bgn	1616.82	0.176003	1.12975	0.0589638	2.98493	0.00283645	0.0538735
ENSMUSG00000030657.11	Xylt1	1366.97	-0.200424	-1.14904	0.0671794	-2.98341	0.00285054	0.0539956
ENSMUSG00000032128.15	Robo3	512.285	0.330022	1.25703	0.110612	2.9836	0.00284882	0.0539956
ENSMUSG00000010205.11	Raver1	2463.69	0.144294	1.10519	0.0483858	2.98216	0.00286225	0.0540724
ENSMUSG00000026728.9	Vim	7797.13	0.168241	1.12369	0.0564117	2.98239	0.00286011	0.0540724
ENSMUSG00000047731.17	Wbp1l	2145.23	0.120926	1.08743	0.0405589	2.98148	0.00286858	0.054094
ENSMUSG00000015092.9	Edf1	1986.56	0.123259	1.08919	0.0413564	2.9804	0.00287873	0.054094
ENSMUSG00000018476.7	Kdm6b	5884.08	0.189572	1.14043	0.0635932	2.98101	0.002873	0.054094
ENSMUSG00000000782.16	Tcf7	258.717	0.205119	1.15278	0.068818	2.98061	0.00287675	0.054094
ENSMUSG00000018707.13	Dync1h1	28129.7	-0.303801	-1.23439	0.101973	-2.97923	0.00288975	0.0542289
ENSMUSG00000069072.9	Slc7a14	1267.23	-0.269195	-1.20514	0.090374	-2.97867	0.00289498	0.054255
ENSMUSG00000037386.16	Rims2	2044.54	-0.143014	-1.10421	0.0480524	-2.9762	0.00291846	0.0545501
ENSMUSG00000021495.10	Fam193b	5218.06	0.0843886	1.06024	0.0283518	2.97648	0.00291581	0.0545501
ENSMUSG00000028851.6	Nudc	2784	0.0906994	1.06489	0.0304813	2.97558	0.00292437	0.0545883
ENSMUSG00000018841.17	Rad51d	412.938	-0.18869	-1.13973	0.0634645	-2.97315	0.00294761	0.0546898
ENSMUSG00000047155.13	Cyp4x1	699.962	-0.172597	-1.12709	0.0580521	-2.97315	0.00294764	0.0546898
ENSMUSG00000074785.5	Plxnc1	3518.43	-0.146108	-1.10658	0.0491453	-2.97298	0.00294919	0.0546898
ENSMUSG00000034254.17	Agpat1	3834.58	0.0740487	1.05267	0.0249052	2.97322	0.00294693	0.0546898
ENSMUSG00000031948.14	Kars	3166.4	0.0961988	1.06895	0.0323436	2.97427	0.00293686	0.0546898
ENSMUSG00000020357.3	Flt4	261.475	0.261761	1.19894	0.0880906	2.9715	0.00296351	0.0548832
ENSMUSG00000067786.16	Nnat	63950.6	0.143411	1.10451	0.0482812	2.97033	0.00297478	0.0549819
ENSMUSG00000051517.14	Arhgef39	130.88	0.326208	1.25371	0.109829	2.97014	0.00297663	0.0549819
ENSMUSG00000026494.12	Kif26b	5236.3	-0.329909	-1.25693	0.111166	-2.96772	0.0030002	0.0551117
ENSMUSG00000024556.4	Me2	649.048	-0.228404	-1.17154	0.076986	-2.96682	0.00300892	0.0551117
ENSMUSG00000052906.7	Ubxn8	543.161	-0.212409	-1.15862	0.0716072	-2.96631	0.00301398	0.0551117
ENSMUSG00000041936.18	Agrn	28980.8	0.0970431	1.06958	0.0326963	2.96802	0.00299727	0.0551117
ENSMUSG00000032120.11	C2cd2l	1715.19	0.113215	1.08164	0.038168	2.96623	0.00301472	0.0551117
ENSMUSG00000024048.15	Myl12a	837.541	0.123533	1.0894	0.0416075	2.96901	0.00298757	0.0551117
ENSMUSG00000062075.13	Lmnb2	2102.75	0.131646	1.09554	0.0443823	2.96619	0.00301513	0.0551117
ENSMUSG00000019817.18	Plagl1	2765.53	0.139986	1.10189	0.0471581	2.96844	0.00299314	0.0551117
ENSMUSG00000108402.1	9430064I24Rik	370.178	0.234444	1.17645	0.0790487	2.96582	0.0030188	0.0551117
ENSMUSG00000032218.7	Ccnb2	286	0.263762	1.2006	0.0889486	2.96533	0.00302361	0.0551282
ENSMUSG00000066324.2	Impad1	3758.76	-0.168189	-1.12365	0.0567522	-2.96358	0.00304084	0.0553708
ENSMUSG00000040612.13	Ildr2	1506.18	-0.196327	-1.14578	0.0662735	-2.96237	0.00305281	0.0554456
ENSMUSG00000090327.1	Gm17111	1536.32	0.17029	1.12528	0.0574831	2.96244	0.00305212	0.0554456
ENSMUSG00000041308.6	Sntb2	446.86	-0.207436	-1.15463	0.0700655	-2.96061	0.00307034	0.0556208
ENSMUSG00000006676.16	Usp19	6215.16	0.104615	1.07521	0.0353349	2.96068	0.0030696	0.0556208
ENSMUSG00000008496.19	Pou2f2	1908.25	0.135971	1.09883	0.0459523	2.95895	0.00308687	0.0558487
ENSMUSG00000004934.14	Pias4	893.546	0.180166	1.13301	0.0609101	2.9579	0.00309745	0.0559684
ENSMUSG00000021140.9	Pcnx	4222.63	-0.180131	-1.13299	0.0609163	-2.95703	0.00310621	0.0560548
ENSMUSG00000107040.1	Gm43791	458.303	0.227433	1.17075	0.0769625	2.95511	0.00312556	0.0563319
ENSMUSG00000018765.5	Fxr2	3629.33	0.131233	1.09523	0.0444193	2.95441	0.00313263	0.0563873
ENSMUSG00000033618.7	Map3k13	1267.79	-0.231859	-1.17435	0.0785332	-2.95238	0.00315339	0.0566167
ENSMUSG00000040209.12	Zfp704	5294.67	-0.138184	-1.10052	0.0468007	-2.95261	0.00315101	0.0566167
ENSMUSG00000022533.14	Atp13a3	1889.35	-0.261045	-1.19835	0.0885257	-2.94881	0.00319003	0.0569655
ENSMUSG00000008206.16	Cers4	3160.82	-0.127935	-1.09273	0.0433896	-2.94852	0.00319301	0.0569655
ENSMUSG00000067713.7	Prkag1	1176.99	0.110031	1.07925	0.0373137	2.9488	0.00319011	0.0569655
ENSMUSG00000019432.15	Ddx39b	12820.8	0.111241	1.08016	0.0377164	2.94941	0.00318382	0.0569655
ENSMUSG00000021806.4	Nid2	2060.14	0.209212	1.15606	0.0709258	2.94973	0.00318052	0.0569655
ENSMUSG00000005533.10	Igf1r	4314.03	-0.146685	-1.10702	0.0497594	-2.9479	0.00319946	0.0570085
ENSMUSG00000027327.16	1700037H04Rik	1021.02	0.136365	1.09913	0.0462884	2.94598	0.00321933	0.0572591
ENSMUSG00000030796.17	Tead2	1407.12	0.254399	1.19284	0.086361	2.94576	0.00322164	0.0572591
ENSMUSG00000003873.11	Bax	1890.25	0.122125	1.08834	0.0414708	2.94484	0.00323126	0.0572859
ENSMUSG00000070867.4	Trabd2b	169.59	0.269608	1.20548	0.0915424	2.94518	0.00322771	0.0572859
ENSMUSG00000048264.16	Dip2c	3121.45	-0.194678	-1.14447	0.0661245	-2.94411	0.00323886	0.0573486
ENSMUSG00000022194.15	Pabpn1	7398.22	0.125581	1.09095	0.0426743	2.94277	0.00325288	0.057493
ENSMUSG00000042978.11	Sbk1	27798.9	0.141255	1.10286	0.0480041	2.94255	0.00325517	0.057493
ENSMUSG00000031732.12	Phlpp2	1517.57	-0.237337	-1.17882	0.0806859	-2.9415	0.0032663	0.0575456
ENSMUSG00000075224.10	Lrrc55	1352.12	-0.142673	-1.10395	0.0485001	-2.94171	0.00326407	0.0575456
ENSMUSG00000005069.12	Pex5	3052.31	0.0991632	1.07115	0.0337337	2.93959	0.00328648	0.0577723
ENSMUSG00000032842.13	Abcc10	804.076	0.134514	1.09772	0.0457606	2.93951	0.00328735	0.0577723
ENSMUSG00000035835.14	Plppr3	15884.3	0.117739	1.08503	0.0400602	2.93906	0.00329206	0.057783
ENSMUSG00000056174.8	Col8a2	461.024	0.335604	1.26191	0.114214	2.93837	0.00329938	0.0578396
ENSMUSG00000049323.8	Smcr8	1227.32	-0.2298	-1.17267	0.0782714	-2.93593	0.00332545	0.0580176
ENSMUSG00000062232.14	Rapgef2	2376.62	-0.211454	-1.15785	0.0720164	-2.9362	0.00332264	0.0580176
ENSMUSG00000021770.11	Samd8	2094.83	-0.182867	-1.13514	0.0623033	-2.93511	0.00333428	0.0580176
ENSMUSG00000033900.13	Map9	6162.76	-0.180793	-1.13351	0.0616011	-2.93491	0.00333648	0.0580176
ENSMUSG00000058793.14	Cds2	9066.78	-0.128182	-1.09292	0.043666	-2.93552	0.00332989	0.0580176
ENSMUSG00000033909.17	Usp36	1671.25	0.107276	1.07719	0.036554	2.93474	0.00333831	0.0580176
ENSMUSG00000028849.17	Map7d1	8142.59	0.114174	1.08236	0.0388998	2.93507	0.0033347	0.0580176
ENSMUSG00000038256.15	Bcl9	6033.15	0.111315	1.08021	0.0379374	2.93418	0.00334435	0.058051
ENSMUSG00000005089.15	Slc1a2	4289.63	-0.138826	-1.10101	0.0473366	-2.93273	0.00335994	0.0582473
ENSMUSG00000046873.18	Mbtps2	1621.25	-0.111513	-1.08036	0.0380319	-2.93208	0.003367	0.0582473
ENSMUSG00000005917.15	Otx1	424.796	0.260298	1.19773	0.0887789	2.93198	0.00336804	0.0582473
ENSMUSG00000022641.15	Bbx	436.06	0.168196	1.12365	0.057387	2.9309	0.0033798	0.0583791
ENSMUSG00000111497.1	Gm38431	2967.54	0.130096	1.09437	0.0444133	2.92921	0.00339819	0.0586251
ENSMUSG00000068523.12	Gng5	502.206	0.169319	1.12453	0.0578236	2.92821	0.00340923	0.0587437
ENSMUSG00000027508.15	Pag1	1432.96	-0.220387	-1.16505	0.0752956	-2.92695	0.00342304	0.0589096
ENSMUSG00000061904.12	Slc25a3	7054.54	0.0775158	1.0552	0.0265065	2.92441	0.00345111	0.0593204
ENSMUSG00000002409.18	Dyrk1b	807.665	-0.425167	-1.34273	0.145495	-2.92222	0.0034755	0.059378
ENSMUSG00000025370.7	Cdh9	318.955	-0.258769	-1.19646	0.0885416	-2.92257	0.00347159	0.059378
ENSMUSG00000073609.9	D2hgdh	444.19	-0.15318	-1.11202	0.0524145	-2.92246	0.00347274	0.059378
ENSMUSG00000067925.4	Rtl8a	1110.15	0.123006	1.089	0.0420884	2.92257	0.00347157	0.059378
ENSMUSG00000034168.7	Irf2bpl	4446.22	0.157	1.11497	0.0537015	2.92357	0.00346044	0.059378
ENSMUSG00000005161.15	Prdx2	12491.6	0.116261	1.08392	0.0397972	2.92134	0.0034853	0.0594735
ENSMUSG00000018076.12	Med13l	3799.77	-0.248298	-1.1878	0.0850238	-2.92033	0.00349658	0.059559
ENSMUSG00000015619.10	Gata3	432.493	0.204823	1.15255	0.0701417	2.92014	0.00349875	0.059559
ENSMUSG00000061393.14	Acvr2b	482.37	-1.00484	-2.00672	0.344162	-2.91967	0.00350403	0.0595769
ENSMUSG00000041130.10	Zfp598	2694.16	0.1172	1.08463	0.0401508	2.91901	0.00351147	0.0596316
ENSMUSG00000002280.11	Ciao3	1161.67	0.153892	1.11257	0.0527366	2.91813	0.00352138	0.059728
ENSMUSG00000044134.9	Pheta1	1195.77	0.157312	1.11521	0.053944	2.91622	0.00354303	0.0599622
ENSMUSG00000051550.10	Zfp579	1929.02	0.202556	1.15074	0.0694599	2.91616	0.00354369	0.0599622
ENSMUSG00000027506.15	Tpd52	820.319	-0.177642	-1.13103	0.0609359	-2.91522	0.00355433	0.0600703
ENSMUSG00000068263.11	Efcc1	143.602	-0.267136	-1.20342	0.0917011	-2.91311	0.00357845	0.0601896
ENSMUSG00000035847.15	Ids	10400.2	-0.150708	-1.11011	0.0517269	-2.91352	0.00357374	0.0601896
ENSMUSG00000003410.8	Elavl3	23592.7	0.0801154	1.0571	0.0275015	2.91313	0.00357825	0.0601896
ENSMUSG00000039849.6	Pcif1	3672.01	0.113076	1.08153	0.0388033	2.91407	0.00356745	0.0601896
ENSMUSG00000028950.3	Tas1r1	151.741	-0.253754	-1.19231	0.0871438	-2.9119	0.00359242	0.0602886
ENSMUSG00000035284.10	Vps13c	1258.65	-0.167331	-1.12298	0.0574726	-2.91148	0.00359715	0.0602886
ENSMUSG00000041164.15	Zmiz2	11740.4	0.106192	1.07638	0.0364695	2.9118	0.00359347	0.0602886
ENSMUSG00000038677.14	Scube3	2034.42	0.101659	1.07301	0.0349233	2.91094	0.00360348	0.060323
ENSMUSG00000001802.16	Lrp3	5323.22	0.101331	1.07276	0.0348266	2.90958	0.0036192	0.0604428
ENSMUSG00000023044.2	Csad	1074.6	0.117761	1.08505	0.0404728	2.90962	0.00361865	0.0604428
ENSMUSG00000037552.17	Plekhg2	2315.49	0.156521	1.1146	0.0538178	2.90835	0.00363338	0.0606079
ENSMUSG00000037110.20	Ralgapa2	1584.05	-0.112333	-1.08098	0.0386477	-2.9066	0.00365385	0.0607894
ENSMUSG00000021816.11	Ppp3cb	7952.09	-0.0942826	-1.06753	0.0324421	-2.90618	0.0036587	0.0607894
ENSMUSG00000001323.17	Srr	2331.22	-0.093451	-1.06692	0.0321631	-2.90553	0.00366632	0.0607894
ENSMUSG00000089847.8	Timm10b	741.831	0.139461	1.10149	0.0479969	2.90562	0.00366524	0.0607894
ENSMUSG00000006728.12	Cdk4	6635.58	0.166293	1.12217	0.0572397	2.90521	0.00367011	0.0607894
ENSMUSG00000076275.1	Mir675	1108.43	0.265477	1.20203	0.0913412	2.90644	0.0036557	0.0607894
ENSMUSG00000045216.7	Hs6st1	3806.85	0.0819727	1.05846	0.0282352	2.90322	0.00369353	0.0611021
ENSMUSG00000042726.14	Trafd1	3524.94	0.0974103	1.06985	0.0335597	2.90259	0.00370085	0.0611021
ENSMUSG00000050390.12	C77080	1113.15	0.16511	1.12125	0.0568856	2.9025	0.00370198	0.0611021
ENSMUSG00000021313.16	Ryr2	1414.14	-0.198667	-1.14764	0.06848	-2.9011	0.00371861	0.0611393
ENSMUSG00000005893.14	Nr2c2	4416.01	-0.194834	-1.14459	0.0671491	-2.90152	0.0037136	0.0611393
ENSMUSG00000074505.6	Fat3	2727.77	-0.125716	-1.09105	0.0433324	-2.9012	0.00371733	0.0611393
ENSMUSG00000090862.3	Rps13	4616.75	0.109366	1.07875	0.0377015	2.90085	0.00372156	0.0611393
ENSMUSG00000028232.13	Tmem68	869.005	-0.148615	-1.1085	0.0512551	-2.89952	0.0037374	0.0612569
ENSMUSG00000040097.16	Flywch1	4017.16	0.115563	1.0834	0.0398539	2.89965	0.00373574	0.0612569
ENSMUSG00000034341.17	Wbp2	3964.35	0.0897868	1.06421	0.0309736	2.89882	0.00374575	0.0613225
ENSMUSG00000113662.1	Gm35558	183.036	-0.930792	-1.90632	0.321246	-2.89745	0.00376214	0.0615195
ENSMUSG00000030213.12	Atf7ip	5092.07	-0.200879	-1.1494	0.0694168	-2.89382	0.0038059	0.0621631
ENSMUSG00000028133.17	Rwdd3	223.274	-0.225345	-1.16906	0.0779011	-2.8927	0.00381946	0.0621687
ENSMUSG00000050295.4	Foxc1	258.635	0.200828	1.14936	0.0694252	2.89272	0.00381924	0.0621687
ENSMUSG00000074634.12	Tmem267	293.893	0.23459	1.17657	0.0810824	2.89323	0.00381305	0.0621687
ENSMUSG00000026980.15	Ly75	186.331	-0.362364	-1.28553	0.125297	-2.89204	0.00382749	0.0621907
ENSMUSG00000012296.16	Tjap1	980.744	0.150178	1.10971	0.051931	2.89186	0.00382963	0.0621907
ENSMUSG00000017386.10	Traf4	2892.83	0.147042	1.1073	0.050863	2.89094	0.00384088	0.0623017
ENSMUSG00000022580.13	Rhpn1	468.696	0.159093	1.11659	0.0550422	2.89039	0.0038477	0.0623407
ENSMUSG00000034247.9	Plekhm1	1219.72	0.117779	1.08506	0.0407554	2.88991	0.00385352	0.0623633
ENSMUSG00000069565.12	Dazap1	4060.5	0.166148	1.12206	0.0575215	2.88846	0.00387137	0.0625804
ENSMUSG00000092595.2	Gm20427	4548.1	0.0798597	1.05692	0.0276544	2.88777	0.00387983	0.0626455
ENSMUSG00000026764.15	Kif5c	22313.6	-0.144585	-1.10541	0.0500887	-2.88658	0.00389452	0.0627391
ENSMUSG00000064326.13	Siva1	330.452	0.195904	1.14544	0.0678662	2.88662	0.0038941	0.0627391
ENSMUSG00000054823.16	Nsd3	3424.15	-0.135652	-1.09859	0.0470067	-2.8858	0.00390426	0.0627528
ENSMUSG00000105509.1	C130013H08Rik	226.818	0.238244	1.17956	0.0825538	2.88592	0.00390274	0.0627528
ENSMUSG00000003731.13	Kpna6	3464.28	-0.0765047	-1.05446	0.0265328	-2.8834	0.00393411	0.0631607
ENSMUSG00000028610.16	Dmrtb1	271.886	0.213076	1.15916	0.0739079	2.88299	0.0039392	0.0631705
ENSMUSG00000110723.1	Gm49353	1402.34	-0.207882	-1.15499	0.0721181	-2.88252	0.00394504	0.0631901
ENSMUSG00000020260.9	Pofut2	1220.69	0.123651	1.08949	0.042902	2.88218	0.00394938	0.0631901
ENSMUSG00000029146.14	Snx17	2210.68	0.103433	1.07433	0.035909	2.88043	0.0039713	0.0634689
ENSMUSG00000031822.20	Gse1	4804.73	0.16479	1.121	0.0572871	2.87657	0.00402024	0.0641783
ENSMUSG00000002028.13	Kmt2a	6490.11	-0.34184	-1.26737	0.118935	-2.87418	0.00405078	0.0645927
ENSMUSG00000019214.14	Chtf18	259.791	0.275445	1.21037	0.0958799	2.87281	0.00406835	0.0647998
ENSMUSG00000033991.9	Ttc37	916.275	-0.171912	-1.12655	0.0598543	-2.87218	0.00407652	0.0648567
ENSMUSG00000087141.1	Plcxd2	1618.3	-0.249074	-1.18844	0.0867485	-2.87122	0.00408896	0.0649043
ENSMUSG00000087314.1	Prkag2os2	317.038	-0.220814	-1.16539	0.0769151	-2.87088	0.00409331	0.0649043
ENSMUSG00000032299.10	Commd4	1704.61	0.100454	1.07211	0.0349842	2.87139	0.00408667	0.0649043
ENSMUSG00000041141.7	Pnmal1	3014.3	-0.0758984	-1.05402	0.0264506	-2.86944	0.00411195	0.0651267
ENSMUSG00000040452.9	Cdh12	213.942	-0.244985	-1.18508	0.0854125	-2.86826	0.00412737	0.0651946
ENSMUSG00000036591.16	Arhgap21	6591.65	-0.174899	-1.12889	0.0609819	-2.86805	0.0041301	0.0651946
ENSMUSG00000040396.12	Abhd13	909.223	-0.115289	-1.08319	0.0401919	-2.86846	0.00412476	0.0651946
ENSMUSG00000008307.11	1700109H08Rik	139.868	-0.279838	-1.21406	0.0976004	-2.86718	0.00414149	0.0653014
ENSMUSG00000114436.1	Gm48283	4608.97	-0.159764	-1.1171	0.0557585	-2.86528	0.00416637	0.0655472
ENSMUSG00000079022.10	Col22a1	585.458	0.25473	1.19311	0.0888981	2.86542	0.00416457	0.0655472
ENSMUSG00000107000.1	Gm43481	315.455	-0.324532	-1.25226	0.113316	-2.86395	0.00418396	0.0656315
ENSMUSG00000054162.15	Spock3	1309.37	-0.178559	-1.13175	0.0623562	-2.86353	0.00418946	0.0656315
ENSMUSG00000023764.18	Sfi1	1495.5	-0.129981	-1.09428	0.0453864	-2.86388	0.00418493	0.0656315
ENSMUSG00000049553.11	Polr1a	1753.15	-0.121346	-1.08775	0.0423772	-2.86347	0.00419034	0.0656315
ENSMUSG00000033361.13	Prrg3	1834.44	-0.116426	-1.08405	0.0406672	-2.86289	0.00419792	0.0656774
ENSMUSG00000063297.7	Luzp2	2275.37	-0.196718	-1.14609	0.068747	-2.86148	0.00421664	0.0658117
ENSMUSG00000055436.18	Srsf11	6289.77	-0.0826855	-1.05899	0.0289008	-2.86101	0.00422293	0.0658117
ENSMUSG00000059981.12	Taok2	7681.69	0.0814942	1.05811	0.0284886	2.86058	0.00422861	0.0658117
ENSMUSG00000030867.7	Plk1	486.667	0.22945	1.17239	0.0802136	2.86049	0.00422982	0.0658117
ENSMUSG00000087672.1	Gm15122	205.825	0.277605	1.21218	0.0970133	2.86152	0.00421621	0.0658117
ENSMUSG00000047242.14	Taf9b	367.331	-0.176789	-1.13036	0.0618464	-2.85851	0.00425634	0.0661126
ENSMUSG00000031158.11	Timm17b	1023.46	0.1258	1.09111	0.0440113	2.85835	0.00425853	0.0661126
ENSMUSG00000015776.12	Med22	1703.19	0.143078	1.10426	0.0500646	2.85786	0.00426509	0.0661417
ENSMUSG00000053263.3	Gm12592	610.674	0.152009	1.11112	0.0532087	2.85684	0.0042788	0.0662124
ENSMUSG00000023022.14	Lima1	1239.68	0.166568	1.12239	0.0583053	2.85682	0.00427903	0.0662124
ENSMUSG00000068856.3	Sf3b4	1395.17	0.107714	1.07752	0.0377093	2.85642	0.00428443	0.0662233
ENSMUSG00000090853.1	Gm17364	174.618	-0.277235	-1.21187	0.0970896	-2.85545	0.00429753	0.0663531
ENSMUSG00000015243.4	Abca1	1940.59	-0.137145	-1.09973	0.0480444	-2.85454	0.00430992	0.0664717
ENSMUSG00000036062.13	Phf24	5407.02	-0.13021	-1.09445	0.0456402	-2.85298	0.00433118	0.0667199
ENSMUSG00000027162.7	Lin7c	7260.43	-0.0960326	-1.06883	0.0336642	-2.85266	0.00433547	0.0667199
ENSMUSG00000050963.7	Kcns2	413.254	-0.188857	-1.13986	0.066229	-2.85157	0.00435034	0.0668616
ENSMUSG00000064115.13	Cadm2	2957.38	-0.178196	-1.13147	0.0625066	-2.85083	0.00436047	0.0668616
ENSMUSG00000032666.16	1700025G04Rik	2235.21	-0.160256	-1.11749	0.0562146	-2.85078	0.00436119	0.0668616
ENSMUSG00000009293.17	Ube2g2	1341.51	0.130332	1.09455	0.0457209	2.8506	0.00436363	0.0668616
ENSMUSG00000060206.11	Zfp462	6013.97	-0.412089	-1.33061	0.144614	-2.84958	0.00437775	0.0670053
ENSMUSG00000029467.15	Atp2a2	13415.4	-0.114097	-1.0823	0.0400523	-2.84871	0.00438975	0.0671162
ENSMUSG00000068270.15	Shroom4	307.069	-0.244828	-1.18495	0.0859945	-2.84702	0.004413	0.067164
ENSMUSG00000020300.14	Cpeb4	3202.07	-0.210366	-1.15698	0.0738919	-2.84695	0.00441404	0.067164
ENSMUSG00000006494.11	Pdk1	1556.64	-0.155345	-1.11369	0.0545692	-2.84676	0.00441668	0.067164
ENSMUSG00000031399.15	Fam3a	675.007	0.137797	1.10022	0.048382	2.84809	0.00439818	0.067164
ENSMUSG00000002227.15	Mov10	521.309	0.174452	1.12854	0.0612769	2.84694	0.00441415	0.067164
ENSMUSG00000026587.15	Astn1	8530.24	-0.141934	-1.10338	0.0498902	-2.84492	0.0044422	0.0674794
ENSMUSG00000105975.4	Gm42609	616.752	-0.402819	-1.32209	0.141648	-2.8438	0.00445795	0.0675731
ENSMUSG00000023952.13	Gtpbp2	3561.5	0.100409	1.07208	0.0353066	2.84393	0.00445611	0.0675731
ENSMUSG00000020850.14	Prpf8	11934.6	-0.12923	-1.09371	0.0454507	-2.84329	0.00446498	0.067607
ENSMUSG00000058093.13	Zfp729b	374.484	-0.164627	-1.12088	0.0579417	-2.84125	0.00449368	0.0678959
ENSMUSG00000016344.14	Ppdpf	1863.79	0.136548	1.09927	0.0480545	2.84152	0.00448994	0.0678959
ENSMUSG00000025137.15	Pcyt2	2913.33	0.0895185	1.06402	0.0315208	2.83999	0.00451155	0.0680931
ENSMUSG00000050410.15	Tcf19	273.465	0.242462	1.18301	0.0854158	2.83861	0.00453103	0.068314
ENSMUSG00000027765.6	P2ry1	199.758	-0.258271	-1.19604	0.091029	-2.83724	0.00455048	0.0684276
ENSMUSG00000098488.7	Pla2g4b	1484.25	0.137981	1.10036	0.0486351	2.83706	0.00455307	0.0684276
ENSMUSG00000050628.6	Ubald2	789.859	0.225197	1.16894	0.079377	2.83706	0.00455311	0.0684276
ENSMUSG00000034243.17	Golgb1	2792.29	-0.201287	-1.14972	0.0709911	-2.83538	0.00457705	0.0687142
ENSMUSG00000022000.11	Zc3h13	3114.69	-0.111514	-1.08036	0.0393435	-2.83438	0.00459143	0.0687171
ENSMUSG00000002129.11	Sf3a1	4229.49	0.0992414	1.07121	0.0350138	2.83435	0.00459185	0.0687171
ENSMUSG00000067071.8	Hes6	1512.27	0.152417	1.11143	0.053772	2.8345	0.00458969	0.0687171
ENSMUSG00000096764.1	Gm21985	1448.75	-0.339724	-1.26551	0.119894	-2.83354	0.00460363	0.0688203
ENSMUSG00000040945.13	Rcc2	4783.5	0.180105	1.13297	0.0635858	2.83247	0.00461896	0.0689764
ENSMUSG00000029366.10	Dck	1198.22	0.161364	1.11834	0.0570138	2.83026	0.00465098	0.0693812
ENSMUSG00000039313.14	Minar1	572.111	-0.266892	-1.20321	0.0943396	-2.82906	0.00466848	0.0695687
ENSMUSG00000063077.15	Kif1b	18853.2	-0.349233	-1.27388	0.123663	-2.82406	0.00474195	0.0697794
ENSMUSG00000020623.11	Map2k6	525.67	-0.275154	-1.21012	0.0974315	-2.82408	0.00474169	0.0697794
ENSMUSG00000026017.13	Carf	509.372	-0.207057	-1.15433	0.0732539	-2.82656	0.00470503	0.0697794
ENSMUSG00000062519.13	Zfp398	1243.16	-0.169383	-1.12458	0.0599018	-2.82768	0.00468873	0.0697794
ENSMUSG00000004356.8	Utp20	773.922	-0.141681	-1.10319	0.050162	-2.82447	0.00473585	0.0697794
ENSMUSG00000020451.17	Limk2	6189.08	0.0725262	1.05156	0.0256639	2.826	0.00471333	0.0697794
ENSMUSG00000059248.13	Sept9	4022.68	0.113248	1.08166	0.0401007	2.82409	0.00474153	0.0697794
ENSMUSG00000030083.11	Abtb1	1087.09	0.117418	1.08479	0.041571	2.82451	0.00473526	0.0697794
ENSMUSG00000007950.9	Abhd8	3157.2	0.123192	1.08914	0.0435973	2.82569	0.00471794	0.0697794
ENSMUSG00000024970.5	Spindoc	1361.81	0.133301	1.0968	0.0471559	2.82682	0.00470122	0.0697794
ENSMUSG00000025792.9	Slc25a10	513.243	0.151041	1.11037	0.0534834	2.82406	0.0047419	0.0697794
ENSMUSG00000038384.16	Setd1b	4135.15	0.175087	1.12903	0.0619677	2.82546	0.00472128	0.0697794
ENSMUSG00000068749.9	Psma5	1987.33	0.100921	1.07246	0.0357456	2.8233	0.00475314	0.0698712
ENSMUSG00000013997.10	Nit1	2031.86	0.0847809	1.06053	0.0300409	2.82218	0.00476984	0.0700437
ENSMUSG00000033159.14	Cnppd1	1852.19	0.120997	1.08749	0.0428802	2.82175	0.00477618	0.0700638
ENSMUSG00000050965.14	Prkca	2207.3	-0.211735	-1.15808	0.075049	-2.82129	0.00478313	0.070093
ENSMUSG00000018378.13	Cuedc1	3007.56	0.0823313	1.05873	0.0291951	2.82004	0.00480172	0.0702924
ENSMUSG00000022568.17	Scrib	5456.4	0.132661	1.09631	0.0470511	2.81951	0.00480964	0.0703354
ENSMUSG00000002608.8	Ccdc97	1972.97	0.105477	1.07585	0.0374269	2.8182	0.00482939	0.0704053
ENSMUSG00000092232.1	Gm20521	5427.44	0.11101	1.07998	0.0393871	2.81844	0.00482577	0.0704053
ENSMUSG00000040859.14	Bsdc1	1702	0.115593	1.08342	0.0410089	2.81873	0.00482144	0.0704053
ENSMUSG00000034522.10	Zfp395	781.079	0.160804	1.11791	0.0570679	2.81777	0.00483584	0.0704266
ENSMUSG00000053025.13	Sv2b	1395.8	-0.22634	-1.16986	0.0803455	-2.81709	0.00484611	0.0704935
ENSMUSG00000010803.13	Gabra1	863.066	-0.198946	-1.14786	0.0706307	-2.8167	0.00485196	0.0704935
ENSMUSG00000118125.1	Gm50387	2510.02	0.128098	1.09285	0.0454819	2.81647	0.00485542	0.0704935
ENSMUSG00000036241.3	Ube2r2	3099.66	0.10858	1.07817	0.0385577	2.81604	0.0048619	0.070515
ENSMUSG00000024483.19	Ankhd1	1812.1	-0.170301	-1.12529	0.0604951	-2.81512	0.00487587	0.0706417
ENSMUSG00000029163.9	Emilin1	585.948	0.216951	1.16227	0.0770749	2.81481	0.00488064	0.0706417
ENSMUSG00000107842.1	Gm44089	1229.31	-0.262258	-1.19935	0.0932049	-2.81378	0.00489635	0.0706516
ENSMUSG00000002578.18	Ikzf4	1969.93	0.114832	1.08285	0.0408072	2.814	0.00489286	0.0706516
ENSMUSG00000020439.17	Smtn	656.141	0.204518	1.1523	0.0726728	2.81422	0.00488954	0.0706516
ENSMUSG00000053825.15	Ppfia2	4218.88	-0.133079	-1.09663	0.0473119	-2.8128	0.00491126	0.0707943
ENSMUSG00000096014.1	Sox1	1305.55	0.194747	1.14452	0.0693056	2.80998	0.00495446	0.0713443
ENSMUSG00000023088.17	Abcc1	976.877	-0.134938	-1.09805	0.0480413	-2.8088	0.00497265	0.0714816
ENSMUSG00000053716.9	Dusp7	974.021	0.162584	1.11929	0.0578859	2.8087	0.00497413	0.0714816
ENSMUSG00000037646.10	Vps13b	977.826	-0.131988	-1.0958	0.0470001	-2.80824	0.00498127	0.0715114
ENSMUSG00000043300.2	B3galnt1	1340.62	-0.101355	-1.07278	0.0361288	-2.80538	0.00502577	0.0720769
ENSMUSG00000059149.17	Mfsd4a	453.992	-0.188729	-1.13976	0.0672832	-2.80499	0.00503182	0.0720904
ENSMUSG00000090307.7	1700071M16Rik	192.278	-0.265821	-1.20232	0.0948149	-2.80358	0.00505385	0.0722186
ENSMUSG00000046449.15	Nexmif	2493.1	-0.182236	-1.13464	0.065006	-2.80337	0.00505717	0.0722186
ENSMUSG00000022378.14	Fam49b	3906.44	-0.101943	-1.07322	0.0363556	-2.80405	0.00504644	0.0722186
ENSMUSG00000048832.9	Vps37c	969.061	0.121054	1.08753	0.0431857	2.80311	0.00506124	0.0722186
ENSMUSG00000020219.7	Timm13	1223.59	0.107932	1.07768	0.0385091	2.80277	0.00506659	0.0722219
ENSMUSG00000016918.15	Sulf1	1349.45	0.17677	1.13035	0.0631041	2.80124	0.0050907	0.0724924
ENSMUSG00000045498.1	Pcdhb3	248.452	0.21563	1.16121	0.076998	2.80047	0.00510287	0.0725925
ENSMUSG00000028158.14	Mttp	278.394	-0.192734	-1.14293	0.0688473	-2.79944	0.00511917	0.072751
ENSMUSG00000004085.14	Map3k20	299.281	-0.192107	-1.14243	0.0686389	-2.79881	0.00512916	0.0728197
ENSMUSG00000029480.13	Dhx37	1276.98	0.128695	1.0933	0.045995	2.79803	0.00514159	0.0729228
ENSMUSG00000030451.16	Herc2	7912.3	-0.315558	-1.24449	0.112821	-2.79698	0.00515822	0.0730851
ENSMUSG00000011658.16	Fuz	1956.51	0.0837401	1.05976	0.0299609	2.79498	0.00519032	0.0734662
ENSMUSG00000015095.12	Fbxw5	2889.5	0.0872305	1.06233	0.0312188	2.79417	0.00520335	0.073574
ENSMUSG00000039660.16	Spout1	1394.67	0.110299	1.07945	0.039479	2.79386	0.00520836	0.073574
ENSMUSG00000118234.1	Gm50115	1561.54	-0.170266	-1.12527	0.0609711	-2.79256	0.0052292	0.0736471
ENSMUSG00000031592.10	Pcm1	3325.19	-0.136535	-1.09926	0.0488853	-2.79296	0.00522282	0.0736471
ENSMUSG00000028530.14	Jak1	4367.94	-0.111859	-1.08062	0.0400553	-2.79262	0.00522826	0.0736471
ENSMUSG00000048581.12	E130311K13Rik	128.28	-0.344875	-1.27004	0.123529	-2.79184	0.00524085	0.0736642
ENSMUSG00000019558.14	Slc6a8	2058.9	0.119316	1.08622	0.0427357	2.79196	0.00523895	0.0736642
ENSMUSG00000031706.7	Rfx1	2105.91	0.144686	1.10549	0.0518313	2.79148	0.00524683	0.0736749
ENSMUSG00000028804.20	Csmd2	4285.52	-0.289918	-1.22257	0.103889	-2.79065	0.00526031	0.0737907
ENSMUSG00000027737.10	Slc7a11	471.406	-0.27683	-1.21153	0.0992153	-2.79019	0.0052677	0.0738211
ENSMUSG00000024501.20	Dpysl3	83478.3	-0.0577706	-1.04086	0.0207091	-2.78963	0.0052769	0.0738324
ENSMUSG00000107283.3	Mpv17	796.334	0.127019	1.09203	0.0455347	2.7895	0.00527897	0.0738324
ENSMUSG00000033499.14	Larp4b	3411.3	-0.0973372	-1.0698	0.0348991	-2.7891	0.0052854	0.0738491
ENSMUSG00000052544.9	St6galnac3	562.166	-0.170036	-1.12509	0.0609717	-2.78877	0.00529091	0.073853
ENSMUSG00000049734.9	Trex1	578.892	0.295195	1.22705	0.105943	2.78636	0.00533029	0.0743291
ENSMUSG00000072294.5	Klf12	405.965	-0.264778	-1.20145	0.0950432	-2.78587	0.00533845	0.0743694
ENSMUSG00000027965.15	Olfm3	602.465	-0.19639	-1.14583	0.0705291	-2.78453	0.00536057	0.074457
ENSMUSG00000020687.13	Cdc27	2385.34	-0.108331	-1.07798	0.0389032	-2.78464	0.00535874	0.074457
ENSMUSG00000003438.17	Timm50	1369.66	0.117313	1.08471	0.0421236	2.78497	0.00535333	0.074457
ENSMUSG00000022546.5	Gpt	588.409	0.177044	1.13056	0.0636133	2.78312	0.00538382	0.0747064
ENSMUSG00000031548.7	Sfrp1	2123.17	0.174439	1.12853	0.062694	2.78238	0.00539617	0.0748043
ENSMUSG00000086150.1	Bach2os	198.193	-0.88807	-1.8507	0.319253	-2.78171	0.00540729	0.0748849
ENSMUSG00000040717.6	Il17rd	737.316	-0.154817	-1.11328	0.0556781	-2.78058	0.00542616	0.074999
ENSMUSG00000028040.7	Efna4	200.381	0.223801	1.16781	0.0804823	2.78075	0.00542331	0.074999
ENSMUSG00000019947.10	Arid5b	1178.31	-0.155986	-1.11418	0.0561244	-2.77929	0.0054477	0.0751495
ENSMUSG00000002835.9	Chaf1a	2583.04	0.110494	1.0796	0.0397542	2.77944	0.00544533	0.0751495
ENSMUSG00000036622.15	Atp13a2	8922.27	0.089901	1.0643	0.0323614	2.77803	0.00546895	0.075369
ENSMUSG00000103435.1	Gm36992	166.328	-0.594812	-1.51028	0.214174	-2.77723	0.00548238	0.0753711
ENSMUSG00000048280.18	Zfp738	934.35	-0.132357	-1.09608	0.0476605	-2.77707	0.00548512	0.0753711
ENSMUSG00000026821.16	Ralgds	6369.5	0.0944495	1.06766	0.0340102	2.77709	0.00548475	0.0753711
ENSMUSG00000026923.15	Notch1	3365.57	0.173851	1.12807	0.0626425	2.77528	0.00551536	0.0757128
ENSMUSG00000045752.13	Tssc4	1183.56	0.127848	1.09266	0.0460793	2.77451	0.00552851	0.0758196
ENSMUSG00000048939.13	Atp13a5	205.787	-0.352564	-1.27683	0.12721	-2.7715	0.00557982	0.0760976
ENSMUSG00000022508.5	Bcl6	430.469	-0.248931	-1.18833	0.0898621	-2.77015	0.00560308	0.0760976
ENSMUSG00000043671.14	Dpy19l3	1857.12	-0.167007	-1.12273	0.0602682	-2.77107	0.00558729	0.0760976
ENSMUSG00000063659.11	Zbtb18	12322.9	-0.136325	-1.0991	0.0492086	-2.77035	0.00559958	0.0760976
ENSMUSG00000026028.12	Trak2	2813.92	-0.103466	-1.07435	0.0373279	-2.77183	0.00557427	0.0760976
ENSMUSG00000039001.12	Rps21	3549.96	0.103576	1.07443	0.0373897	2.77017	0.00560266	0.0760976
ENSMUSG00000025138.14	Sirt7	1182.43	0.123388	1.08929	0.044537	2.77046	0.00559772	0.0760976
ENSMUSG00000034771.15	Tle2	1980.69	0.1318	1.09566	0.0475684	2.77074	0.00559292	0.0760976
ENSMUSG00000053931.11	Cnn3	5485.06	0.14082	1.10253	0.0508401	2.76986	0.0056081	0.0760976
ENSMUSG00000024371.14	C2	688.251	0.14197	1.10341	0.0512047	2.77259	0.00556118	0.0760976
ENSMUSG00000018844.6	Fndc8	134.993	0.286514	1.21969	0.103338	2.77258	0.00556134	0.0760976
ENSMUSG00000040455.17	Usp45	653.467	-0.178063	-1.13136	0.0643298	-2.76798	0.00564051	0.0764638
ENSMUSG00000039910.10	Cited2	1549.88	0.158038	1.11577	0.0571186	2.76684	0.00566033	0.076659
ENSMUSG00000060212.13	Pcnx2	992.368	-0.144496	-1.10534	0.0522734	-2.76423	0.0057058	0.0772006
ENSMUSG00000019487.11	Trip10	247.235	0.21385	1.15978	0.0773802	2.76363	0.00571628	0.0772683
ENSMUSG00000053483.13	Usp21	2220.24	0.108918	1.07842	0.0394248	2.76269	0.00573272	0.0774116
ENSMUSG00000027469.16	Tpx2	966.077	0.21734	1.16259	0.0786781	2.7624	0.00573785	0.0774116
ENSMUSG00000053046.16	Brsk2	7068.24	0.0877546	1.06271	0.0317767	2.7616	0.00575192	0.0775274
ENSMUSG00000026556.15	Vangl2	4406.06	0.139027	1.10116	0.0503686	2.76019	0.00577683	0.0777887
ENSMUSG00000028382.15	Ptbp3	852.733	-0.156429	-1.11453	0.0567404	-2.75692	0.00583479	0.0784943
ENSMUSG00000000058.6	Cav2	309.552	-0.256272	-1.19439	0.0930261	-2.75484	0.00587202	0.0784985
ENSMUSG00000071753.12	Cdr1os	1416.94	-0.249374	-1.18869	0.0904879	-2.75588	0.00585341	0.0784985
ENSMUSG00000030592.18	Ryr1	1518.07	-0.190535	-1.14119	0.0691663	-2.75473	0.00587404	0.0784985
ENSMUSG00000020716.16	Nf1	2882.02	-0.0867858	-1.062	0.0315022	-2.75491	0.00587081	0.0784985
ENSMUSG00000044030.4	Irf2bp1	2077.92	0.140958	1.10264	0.0511597	2.75526	0.00586447	0.0784985
ENSMUSG00000030319.8	Cand2	1579.77	0.157655	1.11547	0.0572082	2.7558	0.00585481	0.0784985
ENSMUSG00000032194.9	Kank2	647.182	0.159303	1.11675	0.0578143	2.75542	0.0058617	0.0784985
ENSMUSG00000020258.16	Glyctk	206.814	0.253656	1.19222	0.0920926	2.75435	0.00588085	0.0785151
ENSMUSG00000019877.10	Serinc1	12192.9	-0.0867478	-1.06197	0.0315041	-2.75354	0.00589554	0.0786369
ENSMUSG00000066036.14	Ubr4	10649.4	-0.354136	-1.27822	0.128683	-2.75199	0.00592344	0.0786415
ENSMUSG00000027971.16	Ndst4	416.357	-0.248029	-1.18758	0.0901459	-2.75142	0.00593375	0.0786415
ENSMUSG00000070733.13	Fryl	2397.47	-0.14747	-1.10763	0.053599	-2.75136	0.0059349	0.0786415
ENSMUSG00000042523.12	Dnal1	1779.48	-0.121239	-1.08767	0.0440499	-2.75231	0.00591768	0.0786415
ENSMUSG00000050587.14	Lrrc4c	1496.7	-0.110338	-1.07948	0.0401016	-2.75146	0.0059331	0.0786415
ENSMUSG00000024581.13	Napg	2380.17	-0.1103	-1.07945	0.0400632	-2.75315	0.0059025	0.0786415
ENSMUSG00000109351.1	Gm44632	449.605	0.166722	1.1225	0.0605652	2.75276	0.00590949	0.0786415
ENSMUSG00000020448.16	Rnf185	1123.29	0.105723	1.07603	0.038439	2.75041	0.00595207	0.0787951
ENSMUSG00000041658.12	Rragb	1665.11	-0.104943	-1.07545	0.0381647	-2.74975	0.00596406	0.078806
ENSMUSG00000061517.8	Sox21	595.464	0.218564	1.16358	0.0794771	2.75003	0.005959	0.078806
ENSMUSG00000060227.15	Casc4	3249.25	-0.105018	-1.07551	0.0381999	-2.74918	0.0059745	0.0788118
ENSMUSG00000026475.7	Rgs16	551.46	0.143826	1.10483	0.0523172	2.74911	0.00597567	0.0788118
ENSMUSG00000021097.15	Clmn	563.393	-0.252998	-1.19168	0.0920544	-2.74836	0.00598948	0.0788126
ENSMUSG00000046709.18	Mapk10	4816.85	-0.0830735	-1.05927	0.0302284	-2.74819	0.00599248	0.0788126
ENSMUSG00000054252.18	Fgfr3	1991.52	0.114108	1.08231	0.0415183	2.74838	0.00598898	0.0788126
ENSMUSG00000092341.3	Malat1	8991.72	-0.433085	-1.35012	0.157646	-2.74719	0.00601078	0.0789061
ENSMUSG00000033581.17	Igf2bp2	928.881	0.213367	1.15939	0.0776616	2.7474	0.00600701	0.0789061
ENSMUSG00000033713.12	Foxn3	1901.96	-0.148814	-1.10866	0.054213	-2.74499	0.00605123	0.0793633
ENSMUSG00000035545.13	Leng8	14258.8	0.120366	1.08701	0.0438728	2.74352	0.00607845	0.0796463
ENSMUSG00000075318.12	Scn2a	3018.4	-0.189288	-1.1402	0.0690529	-2.74121	0.00612138	0.0799552
ENSMUSG00000002265.17	Peg3	7947.74	-0.178735	-1.13189	0.0652252	-2.74027	0.00613889	0.0799552
ENSMUSG00000056050.13	Mia3	3671.25	-0.0679908	-1.04826	0.0248158	-2.73982	0.00614735	0.0799552
ENSMUSG00000053693.16	Mast1	9859.69	0.0918271	1.06572	0.0334979	2.74128	0.00612007	0.0799552
ENSMUSG00000025156.17	Gps1	3213.43	0.100702	1.07229	0.036752	2.74003	0.00614328	0.0799552
ENSMUSG00000109378.1	Gm49396	1226.13	0.109146	1.07859	0.0398178	2.74113	0.00612281	0.0799552
ENSMUSG00000024440.13	Pcdh12	263.88	0.205769	1.1533	0.0750957	2.74008	0.00614234	0.0799552
ENSMUSG00000021294.7	Kif26a	3942	0.229453	1.17239	0.0837259	2.74053	0.00613402	0.0799552
ENSMUSG00000036606.17	Plxnb2	9510.16	0.115429	1.0833	0.042136	2.73944	0.00615433	0.0799723
ENSMUSG00000061601.15	Pclo	3587.38	-0.17628	-1.12997	0.0644384	-2.73563	0.00622605	0.0800347
ENSMUSG00000037685.15	Atp8a1	4223.13	-0.173824	-1.12804	0.0635073	-2.73706	0.00619901	0.0800347
ENSMUSG00000021236.16	Entpd5	718.064	-0.137184	-1.09976	0.0501451	-2.73575	0.00622386	0.0800347
ENSMUSG00000015165.16	Hnrnpl	8256.37	0.0761644	1.05421	0.027813	2.73845	0.00617298	0.0800347
ENSMUSG00000009013.5	Dynll1	5148.39	0.0766312	1.05455	0.0279827	2.73852	0.0061717	0.0800347
ENSMUSG00000041355.13	Ssr2	1833.61	0.090589	1.0648	0.0331145	2.73563	0.00622605	0.0800347
ENSMUSG00000014294.4	Ndufa2	1103.08	0.112253	1.08092	0.0410319	2.73576	0.00622369	0.0800347
ENSMUSG00000028137.9	Celf3	9872.55	0.121155	1.08761	0.0442593	2.7374	0.00619276	0.0800347
ENSMUSG00000032640.10	Chsy1	1083.15	0.131504	1.09544	0.0480719	2.73557	0.00622719	0.0800347
ENSMUSG00000024769.7	Cdc42bpg	709.206	0.148703	1.10857	0.0543408	2.73648	0.00620995	0.0800347
ENSMUSG00000089968.1	Nckap5los	488.973	0.202651	1.15081	0.0740418	2.73699	0.00620048	0.0800347
ENSMUSG00000024206.15	Rfx2	203.566	0.213623	1.1596	0.0780805	2.73593	0.00622047	0.0800347
ENSMUSG00000027692.16	Tnik	6409.82	-0.152912	-1.11181	0.0559066	-2.73513	0.00623553	0.0800445
ENSMUSG00000060600.15	Eno3	289.168	0.263563	1.20044	0.0963693	2.73493	0.00623929	0.0800445
ENSMUSG00000025473.16	Adam8	393.505	0.220025	1.16475	0.0805379	2.73195	0.00629611	0.0807
ENSMUSG00000078671.11	Chd2	2508.08	-0.140423	-1.10223	0.0514236	-2.73071	0.00631988	0.0809312
ENSMUSG00000001998.15	Ap4e1	709.501	-0.20656	-1.15393	0.0756763	-2.72952	0.00634267	0.0810907
ENSMUSG00000032076.19	Cadm1	8553.35	-0.0793957	-1.05658	0.0290916	-2.72916	0.00634957	0.0810907
ENSMUSG00000015745.9	Plekho1	1890.74	0.133075	1.09663	0.0487595	2.72922	0.00634851	0.0810907
ENSMUSG00000005907.14	Pex1	1021.13	-0.121518	-1.08788	0.0445454	-2.72797	0.00637256	0.0813106
ENSMUSG00000025815.13	Dhtkd1	796.971	-0.12902	-1.09355	0.0473085	-2.7272	0.00638738	0.0813527
ENSMUSG00000003072.15	Atp5d	3378.48	0.0879294	1.06284	0.0322414	2.72722	0.00638703	0.0813527
ENSMUSG00000033577.18	Myo6	1523.24	-0.146351	-1.10677	0.0537399	-2.72332	0.0064629	0.081495
ENSMUSG00000034912.17	Mdga2	1130.86	-0.144449	-1.10531	0.05301	-2.72494	0.00643127	0.081495
ENSMUSG00000015597.17	Zfp318	2655.17	-0.136864	-1.09951	0.0502458	-2.72388	0.00645195	0.081495
ENSMUSG00000035049.4	Rrp12	1257.32	-0.107599	-1.07743	0.0395186	-2.72275	0.00647407	0.081495
ENSMUSG00000047454.12	Gphn	2258.19	-0.0847799	-1.06053	0.0311208	-2.72422	0.00644541	0.081495
ENSMUSG00000078812.10	Eif5a	8207.78	0.0773866	1.05511	0.0284174	2.72321	0.00646513	0.081495
ENSMUSG00000039105.6	Atp6v1g1	2531.51	0.078846	1.05617	0.0289754	2.72114	0.00650578	0.081495
ENSMUSG00000040904.10	Gm21988	2209.08	0.0808089	1.05761	0.0296623	2.7243	0.00644387	0.081495
ENSMUSG00000030397.10	Mark4	3973.71	0.095091	1.06813	0.0349137	2.7236	0.00645741	0.081495
ENSMUSG00000051790.15	Nlgn2	12805.1	0.102913	1.07394	0.0378055	2.72217	0.00648553	0.081495
ENSMUSG00000032537.15	Ephb1	4361.9	0.104712	1.07528	0.0384121	2.72601	0.00641047	0.081495
ENSMUSG00000024613.16	Tcof1	1903.18	0.107632	1.07746	0.0395525	2.72125	0.00650356	0.081495
ENSMUSG00000058301.8	Upf1	3346.59	0.114766	1.0828	0.0421696	2.72154	0.0064979	0.081495
ENSMUSG00000046562.5	Unc119b	1497.43	0.121796	1.08809	0.0447487	2.72179	0.00649304	0.081495
ENSMUSG00000023908.8	Pkmyt1	722.836	0.124341	1.09001	0.0456689	2.72267	0.00647561	0.081495
ENSMUSG00000035215.9	Lsm7	679.145	0.124591	1.0902	0.0457783	2.72161	0.00649644	0.081495
ENSMUSG00000029810.15	Tmem176b	1031.88	0.159473	1.11688	0.0585864	2.72201	0.0064887	0.081495
ENSMUSG00000034486.8	Gbx2	269.626	0.213799	1.15974	0.0785734	2.72101	0.00650828	0.081495
ENSMUSG00000048327.6	Ckap2l	500.66	0.222637	1.16686	0.0816897	2.72539	0.00642251	0.081495
ENSMUSG00000028005.13	Gucy1b1	2812.25	-0.155859	-1.11408	0.0573138	-2.71939	0.00654016	0.0816768
ENSMUSG00000062604.11	Srpk2	5816.65	-0.102088	-1.07333	0.0375404	-2.71942	0.00653966	0.0816768
ENSMUSG00000099143.1	Gm27483	875.117	0.235326	1.17717	0.0865298	2.7196	0.00653616	0.0816768
ENSMUSG00000024913.16	Lrp5	827.682	0.150128	1.10967	0.0552175	2.71884	0.00655106	0.0817405
ENSMUSG00000030077.11	Chl1	14035.1	-0.280363	-1.2145	0.10314	-2.71827	0.00656237	0.0817689
ENSMUSG00000004931.11	Apba3	589.997	0.1384	1.10068	0.0509169	2.71814	0.00656492	0.0817689
ENSMUSG00000022342.6	Kcnv1	382.964	-0.198285	-1.14733	0.0730178	-2.71557	0.00661623	0.0818301
ENSMUSG00000000276.11	Dgke	1713.37	-0.108713	-1.07827	0.0400315	-2.71568	0.00661399	0.0818301
ENSMUSG00000033184.14	Tmed7	2411.91	-0.105093	-1.07556	0.038697	-2.71578	0.00661202	0.0818301
ENSMUSG00000042406.8	Atf4	3107.26	0.129523	1.09393	0.0476876	2.71607	0.00660622	0.0818301
ENSMUSG00000035370.9	Gm49322	1309.76	0.132026	1.09583	0.0485974	2.71673	0.00659303	0.0818301
ENSMUSG00000042507.15	Elmsan1	925.506	0.143116	1.10429	0.0526702	2.71721	0.00658346	0.0818301
ENSMUSG00000022053.13	Ebf2	615.906	0.155446	1.11377	0.0572403	2.71568	0.00661403	0.0818301
ENSMUSG00000032243.8	Itga11	181.67	0.266521	1.2029	0.0981354	2.71585	0.00661051	0.0818301
ENSMUSG00000029722.15	Agfg2	677.638	0.149309	1.10904	0.0550317	2.71315	0.00666464	0.0823568
ENSMUSG00000029512.11	Ulk1	5556.2	0.106783	1.07682	0.039367	2.71249	0.00667788	0.0824482
ENSMUSG00000040652.16	Oaz2	3221.41	0.084976	1.06067	0.0313407	2.71137	0.00670065	0.0825848
ENSMUSG00000084783.1	Gm15419	303.058	0.231231	1.17384	0.085274	2.71163	0.00669532	0.0825848
ENSMUSG00000025223.15	Ldb1	7437.55	0.152343	1.11137	0.0562521	2.70822	0.00676446	0.0832985
ENSMUSG00000036469.16	March1	1566.25	-0.143851	-1.10485	0.0531461	-2.70671	0.00679531	0.0836055
ENSMUSG00000031864.16	Ints10	2570.93	-0.111558	-1.08039	0.0412203	-2.70639	0.00680197	0.0836144
ENSMUSG00000032570.17	Atp2c1	4022.13	-0.117818	-1.08509	0.0435476	-2.70549	0.00682028	0.0837666
ENSMUSG00000037221.13	Mospd3	1115.01	0.104535	1.07515	0.0386551	2.70431	0.00684471	0.0839935
ENSMUSG00000050954.15	Zfp169	282.851	-0.724714	-1.65257	0.26847	-2.69942	0.00694606	0.0842035
ENSMUSG00000098503.1	Gm27937	166.286	-0.318634	-1.24715	0.117929	-2.70193	0.00689388	0.0842035
ENSMUSG00000118364.1	AC124502.1	147.431	-0.275433	-1.21036	0.101921	-2.70241	0.00688385	0.0842035
ENSMUSG00000022441.17	Efcab6	179.381	-0.235725	-1.1775	0.0873017	-2.70012	0.00693139	0.0842035
ENSMUSG00000039704.7	Lmbrd2	1268.43	-0.192218	-1.14252	0.0711208	-2.7027	0.00687788	0.0842035
ENSMUSG00000030088.15	Aldh1l1	2417.43	-0.158772	-1.11634	0.0588415	-2.69829	0.00696961	0.0842035
ENSMUSG00000037286.15	Stag1	2037.92	-0.125699	-1.09104	0.0465286	-2.70154	0.006902	0.0842035
ENSMUSG00000029190.19	D5Ertd579e	4085.7	-0.12523	-1.09068	0.0463953	-2.6992	0.00695062	0.0842035
ENSMUSG00000062078.15	Qk	5449.18	-0.114356	-1.08249	0.0423823	-2.6982	0.00697148	0.0842035
ENSMUSG00000001910.5	Nacc1	3789.55	0.0978332	1.07016	0.0362199	2.70109	0.00691135	0.0842035
ENSMUSG00000028737.15	Aldh4a1	1399.62	0.0979732	1.07027	0.0362872	2.69994	0.00693528	0.0842035
ENSMUSG00000024830.17	Rps6kb2	1444.57	0.119314	1.08622	0.0441429	2.70291	0.0068736	0.0842035
ENSMUSG00000090086.7	AI480526	4066.23	0.122338	1.0885	0.0453328	2.69867	0.00696179	0.0842035
ENSMUSG00000048376.6	F2r	1620.95	0.124643	1.09024	0.0461772	2.69924	0.00694978	0.0842035
ENSMUSG00000044562.12	Rasip1	1112.73	0.136005	1.09886	0.0504092	2.69803	0.00697519	0.0842035
ENSMUSG00000030093.7	Wnt7a	774.711	0.139945	1.10186	0.0518188	2.70065	0.0069204	0.0842035
ENSMUSG00000073435.10	Nme3	490.862	0.156478	1.11456	0.0579965	2.69806	0.00697438	0.0842035
ENSMUSG00000038252.13	Ncapd2	3862.17	0.180197	1.13304	0.0667022	2.70151	0.00690251	0.0842035
ENSMUSG00000048349.9	Pou4f1	489.731	0.230872	1.17354	0.0854655	2.70135	0.00690578	0.0842035
ENSMUSG00000028243.5	Ubxn2b	1161.8	-0.169516	-1.12468	0.0628805	-2.69584	0.00702104	0.0846845
ENSMUSG00000022863.15	Btg3	1698.83	-0.180059	-1.13293	0.0667998	-2.69551	0.00702817	0.0846982
ENSMUSG00000028228.5	Cpne3	621.158	-0.172004	-1.12662	0.0638222	-2.69505	0.00703787	0.0847426
ENSMUSG00000029878.6	Dbpht2	445.909	-0.190108	-1.14085	0.0705935	-2.693	0.00708123	0.0847585
ENSMUSG00000044364.5	Tmem74b	455.169	-0.172002	-1.12662	0.0638396	-2.69428	0.00705412	0.0847585
ENSMUSG00000002107.18	Celf2	14110.1	-0.153086	-1.11195	0.0568414	-2.69322	0.00707662	0.0847585
ENSMUSG00000068798.10	Rap1a	923.812	-0.127296	-1.09224	0.0472461	-2.69431	0.00705341	0.0847585
ENSMUSG00000034145.14	Tmem63c	1220.85	-0.119588	-1.08642	0.0443992	-2.69346	0.00707139	0.0847585
ENSMUSG00000057181.15	5730455P16Rik	1631.92	-0.1105	-1.0796	0.0410315	-2.69306	0.00707988	0.0847585
ENSMUSG00000028064.17	Sema4a	2056.25	0.120855	1.08738	0.0448595	2.69407	0.00705857	0.0847585
ENSMUSG00000020781.14	Tsen54	461.331	0.155321	1.11367	0.0576876	2.69246	0.00709278	0.0847955
ENSMUSG00000108477.1	Gm44878	219.999	0.280107	1.21428	0.10404	2.69229	0.00709634	0.0847955
ENSMUSG00000061524.8	Zic2	1496.26	0.17554	1.12939	0.0652108	2.69189	0.00710492	0.0848262
ENSMUSG00000021098.14	4930447C04Rik	222.277	-0.34688	-1.27181	0.128973	-2.68957	0.00715447	0.0849834
ENSMUSG00000038594.9	Cep85l	675.827	-0.262114	-1.19923	0.0974352	-2.69014	0.00714225	0.0849834
ENSMUSG00000052248.16	Zeb2os	289.071	-0.200816	-1.14935	0.0746862	-2.6888	0.00717094	0.0849834
ENSMUSG00000018068.13	Ints2	1169.07	-0.150533	-1.10998	0.0559866	-2.68874	0.00717228	0.0849834
ENSMUSG00000028528.17	Dnajc6	5864.76	-0.124903	-1.09043	0.0464441	-2.68932	0.00715981	0.0849834
ENSMUSG00000029461.17	Fam168a	11194.4	-0.080878	-1.05766	0.0300757	-2.68915	0.0071634	0.0849834
ENSMUSG00000054808.15	Actn4	4776.72	0.0832425	1.0594	0.0309527	2.68934	0.00715931	0.0849834
ENSMUSG00000022564.7	Grina	5571.86	0.0975656	1.06997	0.036273	2.68976	0.00715042	0.0849834
ENSMUSG00000052738.14	Suclg1	1462.69	0.0984157	1.0706	0.0366029	2.68874	0.00717221	0.0849834
ENSMUSG00000025085.16	Ablim1	6542.29	-0.10107	-1.07257	0.0375946	-2.68843	0.00717885	0.0849899
ENSMUSG00000039470.15	Zdhhc2	2136.26	-0.132985	-1.09656	0.049475	-2.68792	0.00718982	0.0850484
ENSMUSG00000045098.19	Kmt5b	3642.37	-0.081225	-1.05792	0.0302229	-2.68753	0.00719826	0.085077
ENSMUSG00000040822.7	1700123O20Rik	801.46	0.11764	1.08496	0.0437798	2.68708	0.00720788	0.0851194
ENSMUSG00000071649.6	B3gat3	2311.36	0.0967517	1.06936	0.0360152	2.68642	0.00722229	0.0852182
ENSMUSG00000028383.17	Hsdl2	680.837	-0.131339	-1.09531	0.0489166	-2.68496	0.0072539	0.085241
ENSMUSG00000033676.13	Gabrb3	5833.07	-0.125066	-1.09056	0.0465668	-2.68573	0.00723712	0.085241
ENSMUSG00000029992.14	Gfpt1	4515.14	-0.101198	-1.07266	0.0376835	-2.68547	0.00724278	0.085241
ENSMUSG00000024824.7	Rad9a	1163.32	0.112709	1.08126	0.0419784	2.68493	0.00725443	0.085241
ENSMUSG00000025358.16	Cdk2	489.714	0.160807	1.11791	0.0598859	2.68522	0.00724811	0.085241
ENSMUSG00000026860.16	Sh3glb2	4317.19	0.0957615	1.06863	0.0356791	2.68397	0.00727542	0.0854166
ENSMUSG00000020256.14	Aldh1l2	1865.78	-0.116158	-1.08384	0.0432847	-2.68359	0.00728374	0.0854432
ENSMUSG00000032739.16	Pram1	141.829	-0.366681	-1.28938	0.136706	-2.68227	0.00731251	0.0856248
ENSMUSG00000002524.17	Puf60	4872.44	0.0832132	1.05937	0.0310214	2.68245	0.00730858	0.0856248
ENSMUSG00000041629.7	Fam104a	1055.81	0.121179	1.08762	0.0451816	2.68204	0.00731743	0.0856248
ENSMUSG00000028634.17	Hivep3	2127.4	-0.17705	-1.13057	0.0660225	-2.68167	0.00732561	0.0856495
ENSMUSG00000022812.14	Gsk3b	7649.98	-0.144411	-1.10528	0.053862	-2.68114	0.00733728	0.0857149
ENSMUSG00000048668.16	Rhno1	1264.5	0.118684	1.08574	0.0442773	2.68048	0.00735166	0.085812
ENSMUSG00000033624.10	Pdpr	665.834	-0.481126	-1.39583	0.179529	-2.67993	0.00736371	0.0858559
ENSMUSG00000051527.11	Usp29	2751.47	-0.155996	-1.11419	0.0582196	-2.67944	0.00737458	0.0858559
ENSMUSG00000003279.17	Dlgap1	3091.37	-0.125963	-1.09124	0.0470249	-2.67864	0.00739211	0.0858559
ENSMUSG00000037736.20	Limch1	3909.47	-0.124296	-1.08998	0.0464042	-2.67856	0.00739405	0.0858559
ENSMUSG00000022043.19	Trim35	9938.36	0.0656049	1.04652	0.0244841	2.6795	0.00737331	0.0858559
ENSMUSG00000061028.7	Clasrp	3225.11	0.124683	1.09027	0.0465565	2.6781	0.0074041	0.0858559
ENSMUSG00000035828.11	Pim3	1168.58	0.132561	1.09624	0.0494886	2.67861	0.0073928	0.0858559
ENSMUSG00000004891.16	Nes	4365.99	0.201119	1.14959	0.0750973	2.67811	0.00740393	0.0858559
ENSMUSG00000096780.7	Tmem181b-ps	1784.15	-0.15972	-1.11707	0.0596639	-2.67699	0.00742872	0.0859797
ENSMUSG00000028514.15	Usp24	2903.29	-0.111451	-1.08031	0.0416279	-2.67731	0.0074217	0.0859797
ENSMUSG00000032607.12	Amt	1319.24	0.118804	1.08583	0.0443874	2.67652	0.00743914	0.0859797
ENSMUSG00000034614.14	Pik3ip1	707.25	0.136511	1.09924	0.0509988	2.67674	0.00743415	0.0859797
ENSMUSG00000035954.10	Dock4	1571.98	-0.162425	-1.11917	0.0607176	-2.67509	0.00747097	0.0862769
ENSMUSG00000028975.16	Pex14	1023.99	0.133595	1.09702	0.0499497	2.67459	0.00748197	0.0863333
ENSMUSG00000118346.1	Tmem179b	187.808	0.222985	1.16715	0.0833825	2.67425	0.00748973	0.0863522
ENSMUSG00000028391.16	Wdr31	233.842	-0.20961	-1.15638	0.0784124	-2.67317	0.00751386	0.086553
ENSMUSG00000029152.13	Ociad1	4814.18	-0.0737074	-1.05242	0.0275756	-2.67292	0.00751942	0.086553
ENSMUSG00000022672.8	Prkdc	493.989	-0.169627	-1.12477	0.0634946	-2.67152	0.00755082	0.0868436
ENSMUSG00000000031.16	H19	9152.88	0.218143	1.16323	0.0816683	2.67108	0.00756078	0.0868874
ENSMUSG00000027993.16	Trim2	8391.74	-0.171457	-1.1262	0.0642508	-2.66856	0.00761774	0.0874707
ENSMUSG00000085754.7	Gm15886	208.575	-0.727303	-1.65554	0.272707	-2.66697	0.00765376	0.0875807
ENSMUSG00000108043.2	Zim3	901.271	-0.369754	-1.29213	0.138821	-2.66354	0.00773236	0.0875807
ENSMUSG00000030757.13	Zkscan2	2577.44	-0.19906	-1.14795	0.0747223	-2.664	0.00772174	0.0875807
ENSMUSG00000001986.16	Gria3	1717.06	-0.160869	-1.11796	0.0603044	-2.66761	0.00763929	0.0875807
ENSMUSG00000079658.9	Eloc	2433.5	-0.114173	-1.08235	0.0428599	-2.66387	0.00772468	0.0875807
ENSMUSG00000015222.17	Map2	31943.1	-0.100195	-1.07192	0.0376009	-2.6647	0.00770566	0.0875807
ENSMUSG00000027002.13	Nckap1	8752.26	-0.0790064	-1.05629	0.0296596	-2.66377	0.00772705	0.0875807
ENSMUSG00000015291.10	Gdi1	20366.2	0.0771705	1.05495	0.0289676	2.66403	0.00772115	0.0875807
ENSMUSG00000004937.6	Sgta	5083.58	0.0786895	1.05606	0.0295395	2.66387	0.00772471	0.0875807
ENSMUSG00000013787.15	Ehmt2	10408.8	0.0888802	1.06354	0.0333729	2.66325	0.00773902	0.0875807
ENSMUSG00000024736.15	Tmem132a	12849.5	0.0940058	1.06733	0.0352539	2.66654	0.00766374	0.0875807
ENSMUSG00000005442.13	Cic	11702.4	0.103856	1.07464	0.0389774	2.66451	0.00770997	0.0875807
ENSMUSG00000039157.12	Fam102a	893.008	0.109393	1.07877	0.0410722	2.66344	0.00773473	0.0875807
ENSMUSG00000056394.17	Lig1	1806.34	0.110508	1.07961	0.0414802	2.66412	0.007719	0.0875807
ENSMUSG00000060166.6	Zdhhc8	2461.25	0.111971	1.0807	0.0419928	2.66644	0.0076659	0.0875807
ENSMUSG00000044674.6	Fzd1	1401.57	0.15218	1.11125	0.0571244	2.66401	0.00772143	0.0875807
ENSMUSG00000031217.8	Efnb1	1892.73	0.209859	1.15658	0.07873	2.66556	0.00768608	0.0875807
ENSMUSG00000027750.16	Postn	884.139	0.21187	1.15819	0.07949	2.66537	0.00769041	0.0875807
ENSMUSG00000040751.12	Lat2	160.126	0.253885	1.19241	0.0953508	2.66264	0.00775299	0.0876684
ENSMUSG00000047496.6	Rnf152	3421.09	-0.174075	-1.12824	0.0654136	-2.66114	0.0077876	0.0878794
ENSMUSG00000026977.17	March7	2304.37	-0.118107	-1.08531	0.0443839	-2.66102	0.00779033	0.0878794
ENSMUSG00000024456.16	Diaph1	2181.89	0.100296	1.07199	0.0376892	2.66112	0.00778809	0.0878794
ENSMUSG00000033396.13	Spg11	1276.15	-0.160408	-1.1176	0.0603047	-2.65996	0.00781511	0.0880885
ENSMUSG00000020741.17	Cluh	2753.86	0.081218	1.05791	0.030537	2.65966	0.00782189	0.0880945
ENSMUSG00000003970.9	Rpl8	12103.1	0.0965611	1.06922	0.0363116	2.65924	0.00783179	0.0881357
ENSMUSG00000090077.9	Lime1	3456.42	0.10386	1.07464	0.0390882	2.65706	0.00788247	0.0885648
ENSMUSG00000024193.8	Phf1	1774.63	0.112564	1.08115	0.0423611	2.65725	0.00787821	0.0885648
ENSMUSG00000021611.9	Tert	656.055	-0.188899	-1.13989	0.0711203	-2.65605	0.0079062	0.0886755
ENSMUSG00000005981.11	Trap1	1630.03	-0.101228	-1.07269	0.0381152	-2.65584	0.00791117	0.0886755
ENSMUSG00000026247.13	Ecel1	1088.63	0.137702	1.10015	0.0518404	2.65627	0.00790097	0.0886755
ENSMUSG00000025326.12	Ube3a	3424.17	-0.133341	-1.09683	0.0502259	-2.65483	0.00793491	0.0887607
ENSMUSG00000022211.9	Carmil3	10426.6	0.106026	1.07626	0.0399388	2.65471	0.00793764	0.0887607
ENSMUSG00000044576.6	Garem2	749.266	0.177202	1.13069	0.0667402	2.6551	0.00792838	0.0887607
ENSMUSG00000026193.15	Fn1	7450.38	0.129695	1.09406	0.048861	2.65437	0.00794569	0.0887803
ENSMUSG00000045932.12	Ifit2	374.06	-0.166405	-1.12226	0.0627184	-2.65321	0.00797311	0.0889281
ENSMUSG00000069171.14	Nr2f1	4408.13	0.123983	1.08974	0.0467301	2.65318	0.00797367	0.0889281
ENSMUSG00000026547.15	Tagln2	826.461	0.134899	1.09802	0.0508477	2.65301	0.00797782	0.0889281
ENSMUSG00000042961.13	Egflam	506.238	0.156796	1.11481	0.0591152	2.65237	0.00799283	0.0890251
ENSMUSG00000039989.7	Cbx4	1415.83	0.117266	1.08468	0.0442246	2.65159	0.00801139	0.0891615
ENSMUSG00000007029.16	Vars	3798.79	0.101891	1.07318	0.0384315	2.65124	0.00801967	0.0891833
ENSMUSG00000083405.1	Gm15725	122.853	-0.685786	-1.60858	0.258853	-2.64932	0.00806535	0.0893817
ENSMUSG00000029505.17	Ep400	5359.85	-0.303315	-1.23398	0.11451	-2.64881	0.00807749	0.0893817
ENSMUSG00000074212.7	Dnajb14	1177.01	-0.149897	-1.10949	0.0566032	-2.64821	0.00809191	0.0893817
ENSMUSG00000061859.17	Patj	498.685	-0.14353	-1.1046	0.0541837	-2.64895	0.00807427	0.0893817
ENSMUSG00000022865.14	Cxadr	13490.2	-0.142392	-1.10373	0.0537651	-2.64841	0.00808725	0.0893817
ENSMUSG00000054400.16	Cklf	628.93	-0.130694	-1.09482	0.049354	-2.6481	0.00809452	0.0893817
ENSMUSG00000026796.16	Fam129b	2440.78	0.0923574	1.06611	0.0348611	2.6493	0.00806591	0.0893817
ENSMUSG00000067924.4	Rtl8b	1255.92	0.0983485	1.07055	0.0371121	2.65004	0.00804826	0.0893817
ENSMUSG00000038700.4	Hoxb5	535.016	0.254778	1.19315	0.0961625	2.64945	0.00806234	0.0893817
ENSMUSG00000064302.13	Clasp1	7923.58	-0.147345	-1.10753	0.0556499	-2.64772	0.00810369	0.089413
ENSMUSG00000098462.1	Gm27694	282.873	-0.356528	-1.28034	0.134706	-2.64671	0.00812782	0.0896092
ENSMUSG00000061607.15	Mdc1	2613.68	-0.130466	-1.09465	0.0493305	-2.64474	0.00817545	0.090064
ENSMUSG00000046404.5	Yod1	345.219	-0.197608	-1.1468	0.0747712	-2.64283	0.00822166	0.0900792
ENSMUSG00000104548.1	Gm43857	1208.45	-0.114037	-1.08225	0.0431581	-2.64231	0.00823428	0.0900792
ENSMUSG00000057614.6	Gnai1	2894.52	-0.112251	-1.08091	0.0424667	-2.64326	0.0082111	0.0900792
ENSMUSG00000025920.19	Stau2	3973.84	-0.0745094	-1.053	0.0281975	-2.64241	0.00823177	0.0900792
ENSMUSG00000031708.17	Tecr	9575.37	0.0859939	1.06142	0.0325194	2.64439	0.00818386	0.0900792
ENSMUSG00000020935.8	Dcakd	4099.74	0.0988543	1.07092	0.0374027	2.64297	0.0082182	0.0900792
ENSMUSG00000031808.7	Slc27a1	3506.99	0.124962	1.09048	0.0472921	2.64234	0.00823364	0.0900792
ENSMUSG00000028583.14	Pdpn	637.155	0.161687	1.11859	0.0611879	2.64246	0.00823057	0.0900792
ENSMUSG00000074682.4	Zcchc3	569.519	0.16229	1.11906	0.0613987	2.64321	0.00821239	0.0900792
ENSMUSG00000000794.9	Kcnn3	836.986	-0.187045	-1.13843	0.0707967	-2.64201	0.00824165	0.09009
ENSMUSG00000000916.15	Nsun5	1054.39	0.11573	1.08352	0.043809	2.64169	0.00824945	0.0901054
ENSMUSG00000057777.4	Mab21l2	1432.93	0.190072	1.14082	0.0719606	2.64133	0.0082581	0.0901302
ENSMUSG00000032280.16	Tle3	4273.88	0.141657	1.10317	0.053645	2.64064	0.00827492	0.0902439
ENSMUSG00000030536.10	Iqgap1	1661.11	-0.144536	-1.10537	0.054747	-2.64007	0.00828893	0.0903269
ENSMUSG00000037251.5	Pomk	921.548	-0.117948	-1.08519	0.0446824	-2.63969	0.00829823	0.0903585
ENSMUSG00000061136.14	Prpf40a	2328.67	-0.117866	-1.08513	0.0446999	-2.63684	0.00836827	0.0910509
ENSMUSG00000038371.15	Sbf2	5366.88	-0.143138	-1.1043	0.0542983	-2.63614	0.00838544	0.0911674
ENSMUSG00000038704.12	Aspdh	238.686	0.21895	1.16389	0.0830818	2.63535	0.0084051	0.0913108
ENSMUSG00000024083.16	Pja2	10047	-0.106628	-1.07671	0.0404678	-2.63489	0.00841657	0.0913651
ENSMUSG00000033458.17	Fan1	296.505	-0.208911	-1.15582	0.0793015	-2.63439	0.00842889	0.0914285
ENSMUSG00000031150.13	Ccdc120	1646.87	0.103116	1.07409	0.0391648	2.63287	0.00846662	0.0915562
ENSMUSG00000038880.13	Mrps34	1033.62	0.126976	1.092	0.0482211	2.6332	0.00845855	0.0915562
ENSMUSG00000000957.11	Mmp14	1946.1	0.151933	1.11106	0.0577022	2.63305	0.00846215	0.0915562
ENSMUSG00000021464.14	Ror2	221.418	0.232434	1.17482	0.088275	2.63307	0.00846168	0.0915562
ENSMUSG00000043895.6	S1pr2	274.194	0.221526	1.16597	0.0841555	2.63233	0.00848002	0.091631
ENSMUSG00000028552.13	Eps15	3241.39	-0.108942	-1.07844	0.041417	-2.63036	0.00852951	0.0919666
ENSMUSG00000032959.12	Pebp1	7459.58	0.0796767	1.05678	0.0302917	2.63031	0.00853063	0.0919666
ENSMUSG00000033287.16	Kctd17	3479.84	0.0829636	1.05919	0.0315369	2.63068	0.00852146	0.0919666
ENSMUSG00000048546.8	Tob2	778.783	0.212837	1.15897	0.0809365	2.62968	0.00854652	0.0920675
ENSMUSG00000027366.12	Sppl2a	1581.19	-0.141536	-1.10308	0.0538349	-2.62908	0.00856162	0.0921598
ENSMUSG00000054640.15	Slc8a1	5636.84	-0.142122	-1.10353	0.0540731	-2.62833	0.00858045	0.0922922
ENSMUSG00000097141.2	Gm10524	222.426	-0.368765	-1.29125	0.140361	-2.62726	0.00860759	0.09249
ENSMUSG00000020723.3	Cacng4	8431.2	0.0567327	1.04011	0.021603	2.62615	0.00863559	0.09249
ENSMUSG00000004896.16	Rrnad1	1906.36	0.0951688	1.06819	0.0362372	2.62627	0.00863259	0.09249
ENSMUSG00000003200.10	Sh3gl1	1759.54	0.0967325	1.06935	0.036838	2.62589	0.0086423	0.09249
ENSMUSG00000030584.14	Dpf1	4629.64	0.12463	1.09023	0.0474638	2.62579	0.00864472	0.09249
ENSMUSG00000087041.1	Gm16295	581.478	0.12551	1.09089	0.0477884	2.62636	0.0086304	0.09249
ENSMUSG00000089762.3	Ier5l	329.194	0.327433	1.25478	0.124675	2.6263	0.00863188	0.09249
ENSMUSG00000040624.18	Plekhg1	716.543	-0.169212	-1.12444	0.0644575	-2.62517	0.00866066	0.0925904
ENSMUSG00000035278.9	Plekhj1	912.078	0.117395	1.08477	0.0447247	2.62483	0.00866928	0.0926123
ENSMUSG00000029661.16	Col1a2	7468.93	0.377541	1.29913	0.14386	2.62437	0.008681	0.0926673
ENSMUSG00000018537.16	Pcgf2	3890.53	0.145959	1.10647	0.0556404	2.62326	0.00870934	0.0928996
ENSMUSG00000010175.13	Prox1	1245.09	-0.153537	-1.11229	0.0585408	-2.62274	0.00872266	0.0929013
ENSMUSG00000040896.16	Kcnd3	2887.34	-0.12201	-1.08825	0.0465164	-2.62296	0.00871708	0.0929013
ENSMUSG00000076068.1	Mir678	691.605	0.132545	1.09623	0.0505797	2.62051	0.00877981	0.0934394
ENSMUSG00000027404.15	Snrpb	2589.18	0.116752	1.08429	0.0445667	2.61972	0.00880029	0.0935868
ENSMUSG00000038943.16	Prc1	1063.57	0.160325	1.11754	0.0612133	2.61911	0.00881584	0.0936816
ENSMUSG00000031486.15	Adgra2	1108.64	0.148363	1.10831	0.0566555	2.61869	0.00882672	0.0937267
ENSMUSG00000043279.9	Trim56	301.63	-0.253917	-1.19244	0.0969842	-2.61813	0.00884129	0.0937425
ENSMUSG00000028911.16	Srsf4	3142.53	0.0975094	1.06992	0.037244	2.61812	0.0088415	0.0937425
ENSMUSG00000082286.10	Pisd-ps1	1454.49	-0.170536	-1.12548	0.065169	-2.61682	0.00887527	0.0940299
ENSMUSG00000022961.18	Son	10728.9	-0.128847	-1.09342	0.0492534	-2.61601	0.00889638	0.0941829
ENSMUSG00000051339.10	2900026A02Rik	1439.2	-0.133579	-1.09701	0.0510725	-2.61549	0.00891007	0.0942092
ENSMUSG00000116933.1	Atp5o	2791.15	0.0782379	1.05573	0.0299143	2.6154	0.00891223	0.0942092
ENSMUSG00000063919.11	Srrm4	5161.57	0.116201	1.08388	0.0444521	2.61408	0.00894692	0.0943206
ENSMUSG00000038025.8	Phf2	4175.22	0.12684	1.0919	0.0485155	2.61442	0.00893787	0.0943206
ENSMUSG00000001034.17	Mapk7	3109.87	0.126898	1.09194	0.0485341	2.61461	0.00893288	0.0943206
ENSMUSG00000051518.8	Rps19bp1	549.331	0.127366	1.0923	0.0487251	2.61398	0.0089495	0.0943206
ENSMUSG00000039100.10	March6	10281.8	-0.107365	-1.07726	0.0410885	-2.61302	0.00897457	0.0943928
ENSMUSG00000039477.16	Tnrc18	13524.5	0.113885	1.08214	0.0435847	2.61295	0.00897641	0.0943928
ENSMUSG00000022561.13	Gpaa1	1622.92	0.136028	1.09888	0.0520519	2.61331	0.00896689	0.0943928
ENSMUSG00000005871.15	Apc	12336.3	-0.121198	-1.08764	0.0463886	-2.61266	0.00898405	0.0944028
ENSMUSG00000001065.15	Zfp276	1209.14	0.128017	1.09279	0.0490054	2.61232	0.0089931	0.0944275
ENSMUSG00000028197.4	Col24a1	164.639	-0.263682	-1.20054	0.100969	-2.61152	0.00901415	0.0945681
ENSMUSG00000030268.17	Bcat1	2972.64	-0.0780994	-1.05563	0.0299098	-2.61117	0.00902342	0.0945681
ENSMUSG00000031812.16	Map1lc3b	5439.04	0.0963073	1.06903	0.0368846	2.61105	0.00902659	0.0945681
ENSMUSG00000050321.3	Neto1	1566.2	-0.22798	-1.17119	0.0873252	-2.6107	0.00903563	0.0945926
ENSMUSG00000037321.17	Tap1	168.609	-0.293037	-1.22522	0.112369	-2.60781	0.00911228	0.0952167
ENSMUSG00000027580.17	Helz2	239.495	-0.279555	-1.21382	0.107186	-2.60814	0.0091036	0.0952167
ENSMUSG00000035576.13	L3mbtl1	857.612	-0.171554	-1.12627	0.0657877	-2.60769	0.00911549	0.0952167
ENSMUSG00000101168.1	Gm28892	309.06	-0.428632	-1.34596	0.1644	-2.60725	0.00912717	0.0952683
ENSMUSG00000029478.16	Ncor2	8026.6	0.123359	1.08927	0.0473198	2.60692	0.00913619	0.0952919
ENSMUSG00000030557.17	Mef2a	3058.74	-0.117281	-1.08469	0.0450003	-2.60622	0.00915489	0.095346
ENSMUSG00000043614.13	Vps37d	1289.35	0.139923	1.10185	0.0536831	2.60646	0.00914829	0.095346
ENSMUSG00000038777.19	Sema6c	4645.01	0.173016	1.12741	0.0664305	2.60447	0.00920162	0.095762
ENSMUSG00000037995.15	Igsf9	4017.46	0.157337	1.11523	0.0604427	2.60307	0.00923919	0.0960821
ENSMUSG00000049176.16	Frmpd4	312.856	-0.302798	-1.23353	0.116371	-2.60201	0.00926786	0.0962385
ENSMUSG00000021488.8	Nsd1	5887.21	-0.111834	-1.0806	0.0429765	-2.60221	0.00926254	0.0962385
ENSMUSG00000085828.1	Gm15612	5813.92	0.0806608	1.0575	0.0310166	2.60057	0.00930704	0.0965742
ENSMUSG00000032773.9	Chrm1	531.025	-0.207805	-1.15493	0.0799404	-2.5995	0.0093359	0.096675
ENSMUSG00000003154.15	Foxj2	1634.97	0.115376	1.08326	0.0443769	2.5999	0.00932497	0.096675
ENSMUSG00000032193.9	Ldlr	1257.75	0.165964	1.12192	0.0638459	2.59945	0.0093373	0.096675
ENSMUSG00000025793.17	Hgs	3904.53	0.090713	1.0649	0.0349078	2.59865	0.00935923	0.0967601
ENSMUSG00000020536.12	Llgl1	3753.62	0.130417	1.09461	0.0501817	2.5989	0.00935243	0.0967601
ENSMUSG00000064344.1	mt-Tm	231.001	0.281599	1.21554	0.108391	2.59799	0.00937718	0.0968746
ENSMUSG00000023015.14	Racgap1	1621.31	0.168177	1.12364	0.0647442	2.59757	0.00938861	0.0969217
ENSMUSG00000026924.17	Sec16a	3864.86	-0.192873	-1.14304	0.0742848	-2.59639	0.00942079	0.097041
ENSMUSG00000020721.16	Helz	1714.58	-0.156114	-1.11428	0.060121	-2.59667	0.00941336	0.097041
ENSMUSG00000028433.14	Ubap2	4260.72	0.0826413	1.05895	0.0318278	2.59651	0.00941756	0.097041
ENSMUSG00000027330.16	Cdc25b	956.478	0.117298	1.0847	0.0451851	2.59594	0.00943326	0.0970986
ENSMUSG00000038181.16	Chpf2	3587.35	0.0828524	1.05911	0.0319217	2.59549	0.00944561	0.0971548
ENSMUSG00000032097.10	Ddx6	10763.7	-0.117654	-1.08497	0.0453392	-2.59496	0.00946009	0.0971621
ENSMUSG00000031834.15	Pik3r2	4617.85	0.0912361	1.06528	0.0351572	2.59509	0.00945659	0.0971621
ENSMUSG00000098265.1	Gm27517	455.217	-0.226769	-1.17021	0.087405	-2.59446	0.00947393	0.0972336
ENSMUSG00000106892.1	Gm42791	348.437	-0.185964	-1.13758	0.0716967	-2.59376	0.00949314	0.0973304
ENSMUSG00000041775.7	Mapk1ip1	1170.85	-0.118963	-1.08595	0.0458675	-2.59362	0.00949717	0.0973304
ENSMUSG00000019890.4	Nts	518.925	-0.369292	-1.29172	0.142399	-2.59337	0.00950408	0.0973306
ENSMUSG00000052387.16	Trpm3	2587.57	-0.208246	-1.15528	0.0803236	-2.59258	0.00952579	0.0974424
ENSMUSG00000046743.6	Fat4	4376.67	-0.155955	-1.11416	0.0601567	-2.59248	0.0095288	0.0974424
ENSMUSG00000033938.5	Ndufb7	1516.9	0.117128	1.08457	0.0451974	2.59147	0.00955669	0.0976568
ENSMUSG00000022401.12	Xpnpep3	603.965	-0.141478	-1.10303	0.054611	-2.59066	0.00957933	0.0976759
ENSMUSG00000024073.16	Birc6	3601.94	-0.124526	-1.09015	0.0480661	-2.59073	0.00957734	0.0976759
ENSMUSG00000026842.16	Abl1	3966.43	0.108251	1.07792	0.0417775	2.59112	0.00956641	0.0976759
ENSMUSG00000075271.4	Ttc30a1	224.392	-0.195078	-1.14479	0.0753099	-2.59034	0.00958814	0.0976952
ENSMUSG00000034832.15	Tet3	5357.45	-0.188429	-1.13952	0.0727547	-2.58992	0.00959972	0.0977426
ENSMUSG00000026663.6	Atf6	984.752	-0.161562	-1.1185	0.0623909	-2.58952	0.00961108	0.0977877
ENSMUSG00000046204.14	Pnma2	1647.19	-0.115519	-1.08336	0.044628	-2.58848	0.00963994	0.0979698
ENSMUSG00000031342.17	Gpm6b	10561.4	-0.104552	-1.07516	0.0403928	-2.58838	0.00964286	0.0979698
ENSMUSG00000041966.18	Dcaf17	687.711	-0.155639	-1.11391	0.0601463	-2.58767	0.00966274	0.0979956
ENSMUSG00000029208.16	Guf1	2359.75	-0.106258	-1.07643	0.0410637	-2.58763	0.00966376	0.0979956
ENSMUSG00000022721.19	Trmt2a	2236.78	0.0856816	1.06119	0.0331131	2.58755	0.00966623	0.0979956
ENSMUSG00000000787.12	Ddx3x	12011.9	-0.0609052	-1.04312	0.0235425	-2.58703	0.00968076	0.0980724
ENSMUSG00000086018.7	Gm13179	395.998	-0.201874	-1.15019	0.0780545	-2.58632	0.00970055	0.0982025
ENSMUSG00000031731.16	Ap1g1	5270.96	-0.100712	-1.0723	0.0389552	-2.58532	0.0097288	0.0984177
ENSMUSG00000039195.4	1110008P14Rik	1299.14	0.110917	1.07991	0.0429118	2.58477	0.00974453	0.0985063
ENSMUSG00000028641.16	P3h1	620.2	0.132621	1.09628	0.0513212	2.58414	0.00976212	0.0986135
ENSMUSG00000043301.16	Kcnj6	237.097	-0.238982	-1.18016	0.0926036	-2.5807	0.00986001	0.0986976
ENSMUSG00000060002.14	Chpt1	360.802	-0.210173	-1.15683	0.0813856	-2.58244	0.00981044	0.0986976
ENSMUSG00000029655.17	N4bp2l2	1161.25	-0.135656	-1.09859	0.0525291	-2.58248	0.00980921	0.0986976
ENSMUSG00000033004.15	Mycbp2	8927.6	-0.126276	-1.09147	0.0489296	-2.58076	0.00985821	0.0986976
ENSMUSG00000026275.13	Ppp1r7	1962.34	-0.0982173	-1.07045	0.0380543	-2.58098	0.00985216	0.0986976
ENSMUSG00000032407.14	U2surp	3078.74	-0.0958421	-1.06869	0.0371373	-2.58075	0.00985859	0.0986976
ENSMUSG00000034557.14	Zfyve9	2163.42	-0.0849654	-1.06066	0.0328904	-2.58329	0.00978641	0.0986976
ENSMUSG00000038604.9	Ripor1	3186.75	0.0809581	1.05772	0.031337	2.58347	0.00978127	0.0986976
ENSMUSG00000066621.12	Tecpr1	3654.69	0.0809594	1.05772	0.0313609	2.58154	0.00983604	0.0986976
ENSMUSG00000038500.15	Prr3	2016.99	0.0991064	1.07111	0.0383936	2.58133	0.00984211	0.0986976
ENSMUSG00000006958.14	Chrd	749.817	0.117454	1.08482	0.0454716	2.58301	0.00979432	0.0986976
ENSMUSG00000015942.9	Gtf2ird2	932.648	0.119455	1.08632	0.0462753	2.58139	0.00984036	0.0986976
ENSMUSG00000054717.7	Hmgb2	1515.87	0.224105	1.16805	0.0868405	2.58065	0.00986136	0.0986976
ENSMUSG00000002496.10	Tsc2	6804.51	0.0834224	1.05953	0.0323423	2.57936	0.00989841	0.0989982
ENSMUSG00000044847.13	Lsm11	3948.08	-0.08882	-1.0635	0.0344425	-2.57879	0.00991463	0.0990901
ENSMUSG00000090061.9	Nwd2	1311.73	-0.211487	-1.15788	0.0820349	-2.57801	0.00993709	0.099207
ENSMUSG00000027222.14	Pex16	510.179	0.133217	1.09674	0.0516767	2.5779	0.00994039	0.099207
ENSMUSG00000022292.16	Rrm2b	484.323	-0.1656	-1.12163	0.0642479	-2.57751	0.0099514	0.0992468
ENSMUSG00000034593.16	Myo5a	7068.7	-0.0996642	-1.07152	0.0386871	-2.57616	0.00999039	0.0995653
ENSMUSG00000060012.9	Kif13b	1179.71	-0.20407	-1.15194	0.0792631	-2.57459	0.010036	0.0996171
ENSMUSG00000036800.8	Fam135b	575.212	-0.201135	-1.1496	0.0781009	-2.57533	0.0100146	0.0996171
ENSMUSG00000025323.10	Sp4	1053.02	-0.171641	-1.12634	0.0666465	-2.57539	0.0100128	0.0996171
ENSMUSG00000065954.11	Tacc1	1704.78	-0.101807	-1.07312	0.0395418	-2.57468	0.0100334	0.0996171
ENSMUSG00000028161.17	Ppp3ca	7034.76	-0.0948008	-1.06792	0.0368262	-2.57428	0.010045	0.0996171
ENSMUSG00000049751.6	Rpl36al	986.918	0.102146	1.07337	0.0396672	2.57508	0.0100216	0.0996171
ENSMUSG00000029547.10	Ints1	5195.1	0.10807	1.07779	0.0419773	2.57449	0.0100387	0.0996171
ENSMUSG00000032932.15	Hspa13	1773.99	-0.0871466	-1.06227	0.0338616	-2.57361	0.0100643	0.0997381
ENSMUSG00000027534.16	Snx16	1432.2	-0.126378	-1.09155	0.0491113	-2.57329	0.0100735	0.0997484
ENSMUSG00000075703.15	Selenoi	2716.48	-0.109424	-1.0788	0.0425261	-2.57309	0.0100795	0.0997484
ENSMUSG00000040021.13	Lats1	2332.42	-0.164051	-1.12043	0.0637628	-2.57283	0.010087	0.099753
ENSMUSG00000027957.13	Slc35a3	560.042	-0.162418	-1.11916	0.0631356	-2.57252	0.010096	0.099772

## Sheet: Table S8
Gene Symbol	Cluster #	Cluster Annotation
A630072L19Rik	1	Complete rescue of Upregulation
Abca2	1	Complete rescue of Upregulation
Acap3	1	Complete rescue of Upregulation
Adgrl1	1	Complete rescue of Upregulation
Afg3l1	1	Complete rescue of Upregulation
B4galt3	1	Complete rescue of Upregulation
Ccdc88c	1	Complete rescue of Upregulation
Celsr2	1	Complete rescue of Upregulation
Cntn2	1	Complete rescue of Upregulation
Cul9	1	Complete rescue of Upregulation
Dab2ip	1	Complete rescue of Upregulation
Flrt1	1	Complete rescue of Upregulation
Gcn1	1	Complete rescue of Upregulation
Gm20518	1	Complete rescue of Upregulation
Gm26672	1	Complete rescue of Upregulation
Grik5	1	Complete rescue of Upregulation
Gtf3c1	1	Complete rescue of Upregulation
Hps1	1	Complete rescue of Upregulation
Ints1	1	Complete rescue of Upregulation
Jph3	1	Complete rescue of Upregulation
Kndc1	1	Complete rescue of Upregulation
Lrp1	1	Complete rescue of Upregulation
Man2a2	1	Complete rescue of Upregulation
Mir9.3hg	1	Complete rescue of Upregulation
mt.Th	1	Complete rescue of Upregulation
mt.Ts2	1	Complete rescue of Upregulation
Mvb12b	1	Complete rescue of Upregulation
Myo7a	1	Complete rescue of Upregulation
Nol4l	1	Complete rescue of Upregulation
Notch3	1	Complete rescue of Upregulation
Plekha6	1	Complete rescue of Upregulation
Plxna3	1	Complete rescue of Upregulation
Prrc2b	1	Complete rescue of Upregulation
Ptprf	1	Complete rescue of Upregulation
Rcc1l	1	Complete rescue of Upregulation
Rhot2	1	Complete rescue of Upregulation
Rusc2	1	Complete rescue of Upregulation
Sbf1	1	Complete rescue of Upregulation
Scd3	1	Complete rescue of Upregulation
Shank1	1	Complete rescue of Upregulation
Slc25a44	1	Complete rescue of Upregulation
Slc9a5	1	Complete rescue of Upregulation
Slit1	1	Complete rescue of Upregulation
Szt2	1	Complete rescue of Upregulation
Tecpr1	1	Complete rescue of Upregulation
Trmu	1	Complete rescue of Upregulation
Tsc2	1	Complete rescue of Upregulation
Ttc28	1	Complete rescue of Upregulation
Vars	1	Complete rescue of Upregulation
Wnk2	1	Complete rescue of Upregulation
X1110002J07Rik	1	Complete rescue of Upregulation
A330033J07Rik	2	Partial rescue of Upregulation
A930024E05Rik	2	Partial rescue of Upregulation
Abcb8	2	Partial rescue of Upregulation
Abcc10	2	Partial rescue of Upregulation
Abl1	2	Partial rescue of Upregulation
Abracl	2	Partial rescue of Upregulation
Abtb1	2	Partial rescue of Upregulation
Acaa1a	2	Partial rescue of Upregulation
Acin1	2	Partial rescue of Upregulation
Acly	2	Partial rescue of Upregulation
Acox3	2	Partial rescue of Upregulation
Actr8	2	Partial rescue of Upregulation
Adam8	2	Partial rescue of Upregulation
Adamts7	2	Partial rescue of Upregulation
Adamtsl5	2	Partial rescue of Upregulation
Adarb2	2	Partial rescue of Upregulation
Adcy4	2	Partial rescue of Upregulation
Adcy6	2	Partial rescue of Upregulation
Adgra2	2	Partial rescue of Upregulation
Adgra3	2	Partial rescue of Upregulation
Adgrg1	2	Partial rescue of Upregulation
Agbl5	2	Partial rescue of Upregulation
Ago1	2	Partial rescue of Upregulation
Agrn	2	Partial rescue of Upregulation
Agtr2	2	Partial rescue of Upregulation
Ahdc1	2	Partial rescue of Upregulation
AI480526	2	Partial rescue of Upregulation
Ajuba	2	Partial rescue of Upregulation
Akap8	2	Partial rescue of Upregulation
Akap8l	2	Partial rescue of Upregulation
Akna	2	Partial rescue of Upregulation
Akt1	2	Partial rescue of Upregulation
AL732309.1	2	Partial rescue of Upregulation
Aldh18a1	2	Partial rescue of Upregulation
Amotl2	2	Partial rescue of Upregulation
Amt	2	Partial rescue of Upregulation
Ankrd10	2	Partial rescue of Upregulation
Ankrd13a	2	Partial rescue of Upregulation
Ankrd13b	2	Partial rescue of Upregulation
Anks1	2	Partial rescue of Upregulation
Ano8	2	Partial rescue of Upregulation
Ap1g2	2	Partial rescue of Upregulation
Ap1m1	2	Partial rescue of Upregulation
Ap4m1	2	Partial rescue of Upregulation
Apc2	2	Partial rescue of Upregulation
Apeh	2	Partial rescue of Upregulation
Arap3	2	Partial rescue of Upregulation
Arhgef1	2	Partial rescue of Upregulation
Arhgef10l	2	Partial rescue of Upregulation
Arhgef2	2	Partial rescue of Upregulation
Arhgef39	2	Partial rescue of Upregulation
Arhgef40	2	Partial rescue of Upregulation
Arid1a	2	Partial rescue of Upregulation
Arid3a	2	Partial rescue of Upregulation
Arnt2	2	Partial rescue of Upregulation
Arvcf	2	Partial rescue of Upregulation
Arx	2	Partial rescue of Upregulation
Asap3	2	Partial rescue of Upregulation
Asb4	2	Partial rescue of Upregulation
Asic4	2	Partial rescue of Upregulation
Aspdh	2	Partial rescue of Upregulation
Asprv1	2	Partial rescue of Upregulation
Atat1	2	Partial rescue of Upregulation
Atg13	2	Partial rescue of Upregulation
Atg4d	2	Partial rescue of Upregulation
Atn1	2	Partial rescue of Upregulation
Atp13a1	2	Partial rescue of Upregulation
Atrip	2	Partial rescue of Upregulation
Atxn2l	2	Partial rescue of Upregulation
Atxn7l2	2	Partial rescue of Upregulation
Aup1	2	Partial rescue of Upregulation
Aurka	2	Partial rescue of Upregulation
Auts2	2	Partial rescue of Upregulation
Axin2	2	Partial rescue of Upregulation
B3gnt8	2	Partial rescue of Upregulation
B430010I23Rik	2	Partial rescue of Upregulation
B4galnt4	2	Partial rescue of Upregulation
B4galt7	2	Partial rescue of Upregulation
B9d2	2	Partial rescue of Upregulation
Bag6	2	Partial rescue of Upregulation
Bahcc1	2	Partial rescue of Upregulation
Bahd1	2	Partial rescue of Upregulation
Banp	2	Partial rescue of Upregulation
Barhl2	2	Partial rescue of Upregulation
Baz2a	2	Partial rescue of Upregulation
Bbs1	2	Partial rescue of Upregulation
BC022960	2	Partial rescue of Upregulation
BC024139	2	Partial rescue of Upregulation
BC034090	2	Partial rescue of Upregulation
BC065403	2	Partial rescue of Upregulation
Bcar1	2	Partial rescue of Upregulation
Bckdha	2	Partial rescue of Upregulation
Bcl11a	2	Partial rescue of Upregulation
Bcl2l1	2	Partial rescue of Upregulation
Bcl7a	2	Partial rescue of Upregulation
Bcl9	2	Partial rescue of Upregulation
Bcl9l	2	Partial rescue of Upregulation
Bcor	2	Partial rescue of Upregulation
Bcorl1	2	Partial rescue of Upregulation
Bhlhe23	2	Partial rescue of Upregulation
Bicra	2	Partial rescue of Upregulation
Birc5	2	Partial rescue of Upregulation
Bmf	2	Partial rescue of Upregulation
Bmp1	2	Partial rescue of Upregulation
Bnip2	2	Partial rescue of Upregulation
Brd1	2	Partial rescue of Upregulation
Brd2	2	Partial rescue of Upregulation
Brd3	2	Partial rescue of Upregulation
Brd4	2	Partial rescue of Upregulation
Brf1	2	Partial rescue of Upregulation
Bri3	2	Partial rescue of Upregulation
Brpf1	2	Partial rescue of Upregulation
Brsk2	2	Partial rescue of Upregulation
Brwd1	2	Partial rescue of Upregulation
Bsdc1	2	Partial rescue of Upregulation
Bsx	2	Partial rescue of Upregulation
Bub1b	2	Partial rescue of Upregulation
C1ql4	2	Partial rescue of Upregulation
C1qtnf4	2	Partial rescue of Upregulation
C2	2	Partial rescue of Upregulation
C8g	2	Partial rescue of Upregulation
Cables2	2	Partial rescue of Upregulation
Cacfd1	2	Partial rescue of Upregulation
Cacna1h	2	Partial rescue of Upregulation
Cacna2d2	2	Partial rescue of Upregulation
Cacnb1	2	Partial rescue of Upregulation
Cacnb3	2	Partial rescue of Upregulation
Cacng7	2	Partial rescue of Upregulation
Calcoco1	2	Partial rescue of Upregulation
Cand2	2	Partial rescue of Upregulation
Capn15	2	Partial rescue of Upregulation
Capn6	2	Partial rescue of Upregulation
Carhsp1	2	Partial rescue of Upregulation
Carm1	2	Partial rescue of Upregulation
Carmil3	2	Partial rescue of Upregulation
Casc3	2	Partial rescue of Upregulation
Caskin2	2	Partial rescue of Upregulation
Castor2	2	Partial rescue of Upregulation
Cbfa2t3	2	Partial rescue of Upregulation
Cbx2	2	Partial rescue of Upregulation
Cbx6	2	Partial rescue of Upregulation
Ccar2	2	Partial rescue of Upregulation
Ccdc12	2	Partial rescue of Upregulation
Ccdc8	2	Partial rescue of Upregulation
Ccdc84	2	Partial rescue of Upregulation
Ccdc85b	2	Partial rescue of Upregulation
Ccdc85c	2	Partial rescue of Upregulation
Ccdc9	2	Partial rescue of Upregulation
Ccdc97	2	Partial rescue of Upregulation
Ccnb2	2	Partial rescue of Upregulation
Ccng2	2	Partial rescue of Upregulation
Ccnl2	2	Partial rescue of Upregulation
Cd1d1	2	Partial rescue of Upregulation
Cd276	2	Partial rescue of Upregulation
Cdc14a	2	Partial rescue of Upregulation
Cdc20	2	Partial rescue of Upregulation
Cdc25a	2	Partial rescue of Upregulation
Cdc42se1	2	Partial rescue of Upregulation
Cdca3	2	Partial rescue of Upregulation
Cdca7	2	Partial rescue of Upregulation
Cdh24	2	Partial rescue of Upregulation
Cdh5	2	Partial rescue of Upregulation
Cdk1	2	Partial rescue of Upregulation
Cdk2ap1	2	Partial rescue of Upregulation
Cdk4	2	Partial rescue of Upregulation
Cdk6	2	Partial rescue of Upregulation
Cdk9	2	Partial rescue of Upregulation
Cdon	2	Partial rescue of Upregulation
Cdr2l	2	Partial rescue of Upregulation
Celf3	2	Partial rescue of Upregulation
Celf5	2	Partial rescue of Upregulation
Celsr1	2	Partial rescue of Upregulation
Celsr3	2	Partial rescue of Upregulation
Cemip2	2	Partial rescue of Upregulation
Cenpt	2	Partial rescue of Upregulation
Cep131	2	Partial rescue of Upregulation
Cep164	2	Partial rescue of Upregulation
Cep250	2	Partial rescue of Upregulation
Cep44	2	Partial rescue of Upregulation
Cep78	2	Partial rescue of Upregulation
Cercam	2	Partial rescue of Upregulation
Chd3	2	Partial rescue of Upregulation
Chd4	2	Partial rescue of Upregulation
Cherp	2	Partial rescue of Upregulation
Chmp2a	2	Partial rescue of Upregulation
Chpf2	2	Partial rescue of Upregulation
Chtf8	2	Partial rescue of Upregulation
Cic	2	Partial rescue of Upregulation
Cirbp	2	Partial rescue of Upregulation
Ciz1	2	Partial rescue of Upregulation
Cks1b	2	Partial rescue of Upregulation
Clasrp	2	Partial rescue of Upregulation
Clcf1	2	Partial rescue of Upregulation
Clcn2	2	Partial rescue of Upregulation
Clk2	2	Partial rescue of Upregulation
Clk3	2	Partial rescue of Upregulation
Cln6	2	Partial rescue of Upregulation
Cnn3	2	Partial rescue of Upregulation
Cnot3	2	Partial rescue of Upregulation
Cnppd1	2	Partial rescue of Upregulation
Cnpy4	2	Partial rescue of Upregulation
Cntrob	2	Partial rescue of Upregulation
Col22a1	2	Partial rescue of Upregulation
Col3a1	2	Partial rescue of Upregulation
Col5a2	2	Partial rescue of Upregulation
Col7a1	2	Partial rescue of Upregulation
Col9a2	2	Partial rescue of Upregulation
Commd4	2	Partial rescue of Upregulation
Coq8b	2	Partial rescue of Upregulation
Cox19	2	Partial rescue of Upregulation
Cpa3	2	Partial rescue of Upregulation
Cpne1	2	Partial rescue of Upregulation
Cpsf1	2	Partial rescue of Upregulation
Cpsf4	2	Partial rescue of Upregulation
Cpsf7	2	Partial rescue of Upregulation
Cpt1b	2	Partial rescue of Upregulation
Cpt1c	2	Partial rescue of Upregulation
Crat	2	Partial rescue of Upregulation
Crb2	2	Partial rescue of Upregulation
Crebzf	2	Partial rescue of Upregulation
Crlf2	2	Partial rescue of Upregulation
Crocc	2	Partial rescue of Upregulation
Crtc2	2	Partial rescue of Upregulation
Csad	2	Partial rescue of Upregulation
Csf2ra	2	Partial rescue of Upregulation
Csnk1d	2	Partial rescue of Upregulation
Csnk1e	2	Partial rescue of Upregulation
Csrnp2	2	Partial rescue of Upregulation
Ctbp1	2	Partial rescue of Upregulation
Ctdp1	2	Partial rescue of Upregulation
Ctdsp2	2	Partial rescue of Upregulation
Ctns	2	Partial rescue of Upregulation
Cttnbp2nl	2	Partial rescue of Upregulation
Ctu1	2	Partial rescue of Upregulation
Cul7	2	Partial rescue of Upregulation
Cxxc1	2	Partial rescue of Upregulation
Cyp4f17	2	Partial rescue of Upregulation
Cyth2	2	Partial rescue of Upregulation
D030055H07Rik	2	Partial rescue of Upregulation
D630044L22Rik	2	Partial rescue of Upregulation
D930028M14Rik	2	Partial rescue of Upregulation
Dalrd3	2	Partial rescue of Upregulation
Daxx	2	Partial rescue of Upregulation
Dazap1	2	Partial rescue of Upregulation
Dbn1	2	Partial rescue of Upregulation
Dbndd1	2	Partial rescue of Upregulation
Dbx1	2	Partial rescue of Upregulation
Dcaf11	2	Partial rescue of Upregulation
Dcaf15	2	Partial rescue of Upregulation
Dchs1	2	Partial rescue of Upregulation
Dck	2	Partial rescue of Upregulation
Ddb1	2	Partial rescue of Upregulation
Ddc	2	Partial rescue of Upregulation
Ddr1	2	Partial rescue of Upregulation
Ddx11	2	Partial rescue of Upregulation
Ddx39	2	Partial rescue of Upregulation
Ddx39b	2	Partial rescue of Upregulation
Ddx49	2	Partial rescue of Upregulation
Ddx54	2	Partial rescue of Upregulation
Dedd2	2	Partial rescue of Upregulation
Dele1	2	Partial rescue of Upregulation
Dennd2a	2	Partial rescue of Upregulation
Dennd4b	2	Partial rescue of Upregulation
Dennd6b	2	Partial rescue of Upregulation
Dgat1	2	Partial rescue of Upregulation
Dgcr2	2	Partial rescue of Upregulation
Dgcr6	2	Partial rescue of Upregulation
Dgkq	2	Partial rescue of Upregulation
Dhx16	2	Partial rescue of Upregulation
Dhx30	2	Partial rescue of Upregulation
Dhx37	2	Partial rescue of Upregulation
Diaph1	2	Partial rescue of Upregulation
Dlg5	2	Partial rescue of Upregulation
Dlgap4	2	Partial rescue of Upregulation
Dlk1	2	Partial rescue of Upregulation
Dll1	2	Partial rescue of Upregulation
Dlx1	2	Partial rescue of Upregulation
Dlx1as	2	Partial rescue of Upregulation
Dlx2	2	Partial rescue of Upregulation
Dlx5	2	Partial rescue of Upregulation
Dlx6	2	Partial rescue of Upregulation
Dlx6os1	2	Partial rescue of Upregulation
Dlx6os2	2	Partial rescue of Upregulation
Dmkn	2	Partial rescue of Upregulation
Dmrt3	2	Partial rescue of Upregulation
Dmrta2	2	Partial rescue of Upregulation
Dmrtb1	2	Partial rescue of Upregulation
Dnajb5	2	Partial rescue of Upregulation
Dnajc4	2	Partial rescue of Upregulation
Dnajc9	2	Partial rescue of Upregulation
Dnal4	2	Partial rescue of Upregulation
Dnase1l2	2	Partial rescue of Upregulation
Dnase2a	2	Partial rescue of Upregulation
Dnlz	2	Partial rescue of Upregulation
Dnm2	2	Partial rescue of Upregulation
Dnmt1	2	Partial rescue of Upregulation
Doc2g	2	Partial rescue of Upregulation
Donson	2	Partial rescue of Upregulation
Dot1l	2	Partial rescue of Upregulation
Dpf1	2	Partial rescue of Upregulation
Dpf2	2	Partial rescue of Upregulation
Dpp3	2	Partial rescue of Upregulation
Dpysl4	2	Partial rescue of Upregulation
Draxin	2	Partial rescue of Upregulation
Dtx3	2	Partial rescue of Upregulation
Dusp1	2	Partial rescue of Upregulation
Dusp8	2	Partial rescue of Upregulation
Dvl1	2	Partial rescue of Upregulation
Dvl2	2	Partial rescue of Upregulation
Dvl3	2	Partial rescue of Upregulation
E130309D02Rik	2	Partial rescue of Upregulation
E4f1	2	Partial rescue of Upregulation
E530011L22Rik	2	Partial rescue of Upregulation
Ebf2	2	Partial rescue of Upregulation
Ebf3	2	Partial rescue of Upregulation
Ecel1	2	Partial rescue of Upregulation
Edc3	2	Partial rescue of Upregulation
Edc4	2	Partial rescue of Upregulation
Edf1	2	Partial rescue of Upregulation
Eef2	2	Partial rescue of Upregulation
Efna2	2	Partial rescue of Upregulation
Efna4	2	Partial rescue of Upregulation
Efnb1	2	Partial rescue of Upregulation
Efs	2	Partial rescue of Upregulation
Eftud2	2	Partial rescue of Upregulation
Egfl7	2	Partial rescue of Upregulation
Egflam	2	Partial rescue of Upregulation
Egln1	2	Partial rescue of Upregulation
Egln2	2	Partial rescue of Upregulation
Ehmt1	2	Partial rescue of Upregulation
Ehmt2	2	Partial rescue of Upregulation
Eif1ad	2	Partial rescue of Upregulation
Eif3f	2	Partial rescue of Upregulation
Eif4a3	2	Partial rescue of Upregulation
Eif4ebp2	2	Partial rescue of Upregulation
Elavl3	2	Partial rescue of Upregulation
Elf2	2	Partial rescue of Upregulation
Elmsan1	2	Partial rescue of Upregulation
Emx1	2	Partial rescue of Upregulation
Emx2	2	Partial rescue of Upregulation
En1	2	Partial rescue of Upregulation
Endov	2	Partial rescue of Upregulation
Entr1	2	Partial rescue of Upregulation
Eomes	2	Partial rescue of Upregulation
Epb41	2	Partial rescue of Upregulation
Ephb2	2	Partial rescue of Upregulation
Ephb4	2	Partial rescue of Upregulation
Epop	2	Partial rescue of Upregulation
Eps15l1	2	Partial rescue of Upregulation
Erbb2	2	Partial rescue of Upregulation
Ercc2	2	Partial rescue of Upregulation
Erf	2	Partial rescue of Upregulation
Erich1	2	Partial rescue of Upregulation
Espl1	2	Partial rescue of Upregulation
Esrra	2	Partial rescue of Upregulation
Etohd2	2	Partial rescue of Upregulation
Ewsr1	2	Partial rescue of Upregulation
Exoc3l	2	Partial rescue of Upregulation
Exosc10	2	Partial rescue of Upregulation
Ezh2	2	Partial rescue of Upregulation
Fam110a	2	Partial rescue of Upregulation
Fam168b	2	Partial rescue of Upregulation
Fam171a2	2	Partial rescue of Upregulation
Fam193a	2	Partial rescue of Upregulation
Fam193b	2	Partial rescue of Upregulation
Fam214b	2	Partial rescue of Upregulation
Fam222a	2	Partial rescue of Upregulation
Fam222b	2	Partial rescue of Upregulation
Fam32a	2	Partial rescue of Upregulation
Fam53b	2	Partial rescue of Upregulation
Fam78a	2	Partial rescue of Upregulation
Fam89b	2	Partial rescue of Upregulation
Fbf1	2	Partial rescue of Upregulation
Fbh1	2	Partial rescue of Upregulation
Fbrs	2	Partial rescue of Upregulation
Fbrsl1	2	Partial rescue of Upregulation
Fbxl14	2	Partial rescue of Upregulation
Fbxl15	2	Partial rescue of Upregulation
Fbxl19	2	Partial rescue of Upregulation
Fbxo10	2	Partial rescue of Upregulation
Fbxo21	2	Partial rescue of Upregulation
Fbxo44	2	Partial rescue of Upregulation
Fbxw5	2	Partial rescue of Upregulation
Fcho1	2	Partial rescue of Upregulation
Fezf1	2	Partial rescue of Upregulation
Fezf2	2	Partial rescue of Upregulation
Fgf17	2	Partial rescue of Upregulation
Fgfr2	2	Partial rescue of Upregulation
Fgfr3	2	Partial rescue of Upregulation
Fhod1	2	Partial rescue of Upregulation
Fibp	2	Partial rescue of Upregulation
Firre	2	Partial rescue of Upregulation
Flii	2	Partial rescue of Upregulation
Flnc	2	Partial rescue of Upregulation
Flywch1	2	Partial rescue of Upregulation
Fmc1	2	Partial rescue of Upregulation
Fnbp4	2	Partial rescue of Upregulation
Foxa1	2	Partial rescue of Upregulation
Foxg1	2	Partial rescue of Upregulation
Foxo6	2	Partial rescue of Upregulation
Foxp4	2	Partial rescue of Upregulation
Frat1	2	Partial rescue of Upregulation
Frmd5	2	Partial rescue of Upregulation
Ftl1	2	Partial rescue of Upregulation
Fto	2	Partial rescue of Upregulation
Fxr2	2	Partial rescue of Upregulation
Fzd2	2	Partial rescue of Upregulation
G630030J09Rik	2	Partial rescue of Upregulation
G6pdx	2	Partial rescue of Upregulation
Gadd45g	2	Partial rescue of Upregulation
Garem2	2	Partial rescue of Upregulation
Gata2	2	Partial rescue of Upregulation
Gata3	2	Partial rescue of Upregulation
Gatad2a	2	Partial rescue of Upregulation
Gatc	2	Partial rescue of Upregulation
Gba2	2	Partial rescue of Upregulation
Gdi1	2	Partial rescue of Upregulation
Gfod2	2	Partial rescue of Upregulation
Gga2	2	Partial rescue of Upregulation
Gigyf1	2	Partial rescue of Upregulation
Gins2	2	Partial rescue of Upregulation
Gjc1	2	Partial rescue of Upregulation
Gli1	2	Partial rescue of Upregulation
Gli2	2	Partial rescue of Upregulation
Glis2	2	Partial rescue of Upregulation
Glyctk	2	Partial rescue of Upregulation
Gm10252	2	Partial rescue of Upregulation
Gm10603	2	Partial rescue of Upregulation
Gm10654	2	Partial rescue of Upregulation
Gm10676	2	Partial rescue of Upregulation
Gm10860	2	Partial rescue of Upregulation
Gm11175	2	Partial rescue of Upregulation
Gm11192	2	Partial rescue of Upregulation
Gm11491	2	Partial rescue of Upregulation
Gm11508	2	Partial rescue of Upregulation
Gm11632	2	Partial rescue of Upregulation
Gm12063	2	Partial rescue of Upregulation
Gm12359	2	Partial rescue of Upregulation
Gm12592	2	Partial rescue of Upregulation
Gm12868	2	Partial rescue of Upregulation
Gm12992	2	Partial rescue of Upregulation
Gm13563	2	Partial rescue of Upregulation
Gm13610	2	Partial rescue of Upregulation
Gm14137	2	Partial rescue of Upregulation
Gm14204	2	Partial rescue of Upregulation
Gm14286	2	Partial rescue of Upregulation
Gm15441	2	Partial rescue of Upregulation
Gm15545	2	Partial rescue of Upregulation
Gm15612	2	Partial rescue of Upregulation
Gm15645	2	Partial rescue of Upregulation
Gm16059	2	Partial rescue of Upregulation
Gm16105	2	Partial rescue of Upregulation
Gm16279	2	Partial rescue of Upregulation
Gm16295	2	Partial rescue of Upregulation
Gm16534	2	Partial rescue of Upregulation
Gm16536	2	Partial rescue of Upregulation
Gm16551	2	Partial rescue of Upregulation
Gm1673	2	Partial rescue of Upregulation
Gm17111	2	Partial rescue of Upregulation
Gm17750	2	Partial rescue of Upregulation
Gm19817	2	Partial rescue of Upregulation
Gm19938	2	Partial rescue of Upregulation
Gm20479	2	Partial rescue of Upregulation
Gm20501	2	Partial rescue of Upregulation
Gm20521	2	Partial rescue of Upregulation
Gm20548	2	Partial rescue of Upregulation
Gm20605	2	Partial rescue of Upregulation
Gm20687	2	Partial rescue of Upregulation
Gm21926	2	Partial rescue of Upregulation
Gm22133	2	Partial rescue of Upregulation
Gm22721	2	Partial rescue of Upregulation
Gm22953	2	Partial rescue of Upregulation
Gm25951	2	Partial rescue of Upregulation
Gm26590	2	Partial rescue of Upregulation
Gm26604	2	Partial rescue of Upregulation
Gm26827	2	Partial rescue of Upregulation
Gm26953	2	Partial rescue of Upregulation
Gm27357	2	Partial rescue of Upregulation
Gm27627	2	Partial rescue of Upregulation
Gm27733	2	Partial rescue of Upregulation
Gm27882	2	Partial rescue of Upregulation
Gm27998	2	Partial rescue of Upregulation
Gm28036	2	Partial rescue of Upregulation
Gm28042	2	Partial rescue of Upregulation
Gm28198	2	Partial rescue of Upregulation
Gm28536	2	Partial rescue of Upregulation
Gm28635	2	Partial rescue of Upregulation
Gm28731	2	Partial rescue of Upregulation
Gm29331	2	Partial rescue of Upregulation
Gm29529	2	Partial rescue of Upregulation
Gm29609	2	Partial rescue of Upregulation
Gm29695	2	Partial rescue of Upregulation
Gm3252	2	Partial rescue of Upregulation
Gm35339	2	Partial rescue of Upregulation
Gm35394	2	Partial rescue of Upregulation
Gm36995	2	Partial rescue of Upregulation
Gm37264	2	Partial rescue of Upregulation
Gm3764	2	Partial rescue of Upregulation
Gm38102	2	Partial rescue of Upregulation
Gm38431	2	Partial rescue of Upregulation
Gm38948	2	Partial rescue of Upregulation
Gm42047	2	Partial rescue of Upregulation
Gm42715	2	Partial rescue of Upregulation
Gm42846	2	Partial rescue of Upregulation
Gm42928	2	Partial rescue of Upregulation
Gm43517	2	Partial rescue of Upregulation
Gm43720	2	Partial rescue of Upregulation
Gm43791	2	Partial rescue of Upregulation
Gm44335	2	Partial rescue of Upregulation
Gm44433	2	Partial rescue of Upregulation
Gm44502	2	Partial rescue of Upregulation
Gm44597	2	Partial rescue of Upregulation
Gm45234	2	Partial rescue of Upregulation
Gm45278	2	Partial rescue of Upregulation
Gm45444	2	Partial rescue of Upregulation
Gm4577	2	Partial rescue of Upregulation
Gm46620	2	Partial rescue of Upregulation
Gm47071	2	Partial rescue of Upregulation
Gm47200	2	Partial rescue of Upregulation
Gm47297	2	Partial rescue of Upregulation
Gm48700	2	Partial rescue of Upregulation
Gm4881	2	Partial rescue of Upregulation
Gm49291	2	Partial rescue of Upregulation
Gm49318	2	Partial rescue of Upregulation
Gm49322	2	Partial rescue of Upregulation
Gm49338	2	Partial rescue of Upregulation
Gm49388	2	Partial rescue of Upregulation
Gm49396	2	Partial rescue of Upregulation
Gm49405	2	Partial rescue of Upregulation
Gm49486	2	Partial rescue of Upregulation
Gm49686	2	Partial rescue of Upregulation
Gm50092	2	Partial rescue of Upregulation
Gm50241	2	Partial rescue of Upregulation
Gm50387	2	Partial rescue of Upregulation
Gm5784	2	Partial rescue of Upregulation
Gm5831	2	Partial rescue of Upregulation
Gm8066	2	Partial rescue of Upregulation
Gm9752	2	Partial rescue of Upregulation
Gm9823	2	Partial rescue of Upregulation
Gmip	2	Partial rescue of Upregulation
Gnb2	2	Partial rescue of Upregulation
Gpc1	2	Partial rescue of Upregulation
Gpc2	2	Partial rescue of Upregulation
Gpr161	2	Partial rescue of Upregulation
Gpr19	2	Partial rescue of Upregulation
Gpsm1	2	Partial rescue of Upregulation
Gpt	2	Partial rescue of Upregulation
Gramd1a	2	Partial rescue of Upregulation
Gramd4	2	Partial rescue of Upregulation
Greb1	2	Partial rescue of Upregulation
Grk6	2	Partial rescue of Upregulation
Grn	2	Partial rescue of Upregulation
Gse1	2	Partial rescue of Upregulation
Gtf2i	2	Partial rescue of Upregulation
Gtf2ird2	2	Partial rescue of Upregulation
Gtf3c2	2	Partial rescue of Upregulation
Gtf3c6	2	Partial rescue of Upregulation
Gtpbp1	2	Partial rescue of Upregulation
Gtpbp2	2	Partial rescue of Upregulation
Gtpbp6	2	Partial rescue of Upregulation
Gys1	2	Partial rescue of Upregulation
H13	2	Partial rescue of Upregulation
H1f0	2	Partial rescue of Upregulation
H1fx	2	Partial rescue of Upregulation
H2afx	2	Partial rescue of Upregulation
H2afy	2	Partial rescue of Upregulation
H2afy2	2	Partial rescue of Upregulation
H3f3b	2	Partial rescue of Upregulation
Hcfc1	2	Partial rescue of Upregulation
Hdac1	2	Partial rescue of Upregulation
Hdac3	2	Partial rescue of Upregulation
Hdac5	2	Partial rescue of Upregulation
Hdac7	2	Partial rescue of Upregulation
Hdgfl2	2	Partial rescue of Upregulation
Heatr6	2	Partial rescue of Upregulation
Herpud1	2	Partial rescue of Upregulation
Hes6	2	Partial rescue of Upregulation
Hgs	2	Partial rescue of Upregulation
Hic1	2	Partial rescue of Upregulation
Hic2	2	Partial rescue of Upregulation
Hirip3	2	Partial rescue of Upregulation
Hist3h2ba	2	Partial rescue of Upregulation
Hk2	2	Partial rescue of Upregulation
Hmg20b	2	Partial rescue of Upregulation
Hmgb3	2	Partial rescue of Upregulation
Hmgn1	2	Partial rescue of Upregulation
Hmgn2	2	Partial rescue of Upregulation
Hmgn5	2	Partial rescue of Upregulation
Hnrnpa0	2	Partial rescue of Upregulation
Hnrnpa1	2	Partial rescue of Upregulation
Hnrnpdl	2	Partial rescue of Upregulation
Hnrnph3	2	Partial rescue of Upregulation
Hnrnpul1	2	Partial rescue of Upregulation
Homer3	2	Partial rescue of Upregulation
Hp1bp3	2	Partial rescue of Upregulation
Hsd3b7	2	Partial rescue of Upregulation
Hsf1	2	Partial rescue of Upregulation
Hvcn1	2	Partial rescue of Upregulation
Hyal2	2	Partial rescue of Upregulation
Idh2	2	Partial rescue of Upregulation
Idh3g	2	Partial rescue of Upregulation
Idnk	2	Partial rescue of Upregulation
Ier5	2	Partial rescue of Upregulation
Ifrd1	2	Partial rescue of Upregulation
Ift43	2	Partial rescue of Upregulation
Igdcc3	2	Partial rescue of Upregulation
Igf2bp1	2	Partial rescue of Upregulation
Igf2bp2	2	Partial rescue of Upregulation
Igf2os	2	Partial rescue of Upregulation
Igfbpl1	2	Partial rescue of Upregulation
Igflr1	2	Partial rescue of Upregulation
Igsf9	2	Partial rescue of Upregulation
Ikzf4	2	Partial rescue of Upregulation
Il4i1	2	Partial rescue of Upregulation
Ilf3	2	Partial rescue of Upregulation
Ina	2	Partial rescue of Upregulation
Ing1	2	Partial rescue of Upregulation
Ing4	2	Partial rescue of Upregulation
Ing5	2	Partial rescue of Upregulation
Inppl1	2	Partial rescue of Upregulation
Insm1	2	Partial rescue of Upregulation
Insrr	2	Partial rescue of Upregulation
Ip6k1	2	Partial rescue of Upregulation
Ip6k2	2	Partial rescue of Upregulation
Ipo13	2	Partial rescue of Upregulation
Iqce	2	Partial rescue of Upregulation
Iqcg	2	Partial rescue of Upregulation
Iqgap3	2	Partial rescue of Upregulation
Irf2bp1	2	Partial rescue of Upregulation
Irf2bpl	2	Partial rescue of Upregulation
Irf3	2	Partial rescue of Upregulation
Irx1	2	Partial rescue of Upregulation
Irx2	2	Partial rescue of Upregulation
Irx3	2	Partial rescue of Upregulation
Irx3os	2	Partial rescue of Upregulation
Isl1	2	Partial rescue of Upregulation
Islr	2	Partial rescue of Upregulation
Islr2	2	Partial rescue of Upregulation
Itga5	2	Partial rescue of Upregulation
Itprip	2	Partial rescue of Upregulation
Jarid2	2	Partial rescue of Upregulation
Jmjd7	2	Partial rescue of Upregulation
Jmjd8	2	Partial rescue of Upregulation
Jpt1	2	Partial rescue of Upregulation
Jund	2	Partial rescue of Upregulation
Kansl1	2	Partial rescue of Upregulation
Kansl2	2	Partial rescue of Upregulation
Kansl3	2	Partial rescue of Upregulation
Kcnh4	2	Partial rescue of Upregulation
Kcnj11	2	Partial rescue of Upregulation
Kctd10	2	Partial rescue of Upregulation
Kctd15	2	Partial rescue of Upregulation
Kdm1a	2	Partial rescue of Upregulation
Kdm2b	2	Partial rescue of Upregulation
Kdm4a	2	Partial rescue of Upregulation
Kdm4b	2	Partial rescue of Upregulation
Kdm6b	2	Partial rescue of Upregulation
Kdm6bos	2	Partial rescue of Upregulation
Khdc4	2	Partial rescue of Upregulation
Khsrp	2	Partial rescue of Upregulation
Kif21b	2	Partial rescue of Upregulation
Kif23	2	Partial rescue of Upregulation
Kirrel	2	Partial rescue of Upregulation
Klc3	2	Partial rescue of Upregulation
Klc4	2	Partial rescue of Upregulation
Klhdc8b	2	Partial rescue of Upregulation
Klhl25	2	Partial rescue of Upregulation
Kmt2b	2	Partial rescue of Upregulation
Kmt2d	2	Partial rescue of Upregulation
Kmt2e	2	Partial rescue of Upregulation
Kmt5c	2	Partial rescue of Upregulation
Krt1	2	Partial rescue of Upregulation
Krt10	2	Partial rescue of Upregulation
Krt7	2	Partial rescue of Upregulation
Lama5	2	Partial rescue of Upregulation
Lamb2	2	Partial rescue of Upregulation
Lbh	2	Partial rescue of Upregulation
Ldb1	2	Partial rescue of Upregulation
Ldlr	2	Partial rescue of Upregulation
Lef1	2	Partial rescue of Upregulation
Lef1os1	2	Partial rescue of Upregulation
Lemd2	2	Partial rescue of Upregulation
Leng8	2	Partial rescue of Upregulation
Leng9	2	Partial rescue of Upregulation
Lfng	2	Partial rescue of Upregulation
Lhfpl4	2	Partial rescue of Upregulation
Lhx1	2	Partial rescue of Upregulation
Lhx2	2	Partial rescue of Upregulation
Lhx5	2	Partial rescue of Upregulation
Lhx6	2	Partial rescue of Upregulation
Lhx8	2	Partial rescue of Upregulation
Lhx9	2	Partial rescue of Upregulation
Lig1	2	Partial rescue of Upregulation
Lima1	2	Partial rescue of Upregulation
Lime1	2	Partial rescue of Upregulation
Lix1l	2	Partial rescue of Upregulation
Llgl1	2	Partial rescue of Upregulation
Lmbr1l	2	Partial rescue of Upregulation
Lmnb1	2	Partial rescue of Upregulation
Lmnb2	2	Partial rescue of Upregulation
Lmo1	2	Partial rescue of Upregulation
Lmtk3	2	Partial rescue of Upregulation
Lmx1a	2	Partial rescue of Upregulation
Lmx1b	2	Partial rescue of Upregulation
Lor	2	Partial rescue of Upregulation
Loxl1	2	Partial rescue of Upregulation
Lpar2	2	Partial rescue of Upregulation
Lpin1	2	Partial rescue of Upregulation
Lrch4	2	Partial rescue of Upregulation
Lrp3	2	Partial rescue of Upregulation
Lrrc42	2	Partial rescue of Upregulation
Lrrc45	2	Partial rescue of Upregulation
Lrrc4b	2	Partial rescue of Upregulation
Lrrc71	2	Partial rescue of Upregulation
Lsm4	2	Partial rescue of Upregulation
Lsm7	2	Partial rescue of Upregulation
Lypla2	2	Partial rescue of Upregulation
Lyz2	2	Partial rescue of Upregulation
Lzts2	2	Partial rescue of Upregulation
Mad2l2	2	Partial rescue of Upregulation
Madd	2	Partial rescue of Upregulation
Maf1	2	Partial rescue of Upregulation
Maged1	2	Partial rescue of Upregulation
Magel2	2	Partial rescue of Upregulation
Maml1	2	Partial rescue of Upregulation
Maml3	2	Partial rescue of Upregulation
Man1b1	2	Partial rescue of Upregulation
Man2c1	2	Partial rescue of Upregulation
Man2c1os	2	Partial rescue of Upregulation
Map11	2	Partial rescue of Upregulation
Map2k2	2	Partial rescue of Upregulation
Map4k2	2	Partial rescue of Upregulation
Map4k4	2	Partial rescue of Upregulation
Map7d1	2	Partial rescue of Upregulation
Mapk11	2	Partial rescue of Upregulation
Mapk6	2	Partial rescue of Upregulation
March9	2	Partial rescue of Upregulation
Marcksl1	2	Partial rescue of Upregulation
Maskbp3	2	Partial rescue of Upregulation
Masp1	2	Partial rescue of Upregulation
Mast1	2	Partial rescue of Upregulation
Mast2	2	Partial rescue of Upregulation
Maz	2	Partial rescue of Upregulation
Mbd3	2	Partial rescue of Upregulation
Mbd6	2	Partial rescue of Upregulation
Mcf2l	2	Partial rescue of Upregulation
Mcm7	2	Partial rescue of Upregulation
Mdk	2	Partial rescue of Upregulation
Mdm2	2	Partial rescue of Upregulation
Meaf6	2	Partial rescue of Upregulation
Med12	2	Partial rescue of Upregulation
Med16	2	Partial rescue of Upregulation
Med22	2	Partial rescue of Upregulation
Med24	2	Partial rescue of Upregulation
Med25	2	Partial rescue of Upregulation
Megf6	2	Partial rescue of Upregulation
Meis2	2	Partial rescue of Upregulation
Meis3	2	Partial rescue of Upregulation
Men1	2	Partial rescue of Upregulation
Mettl17	2	Partial rescue of Upregulation
Mettl26	2	Partial rescue of Upregulation
Mex3a	2	Partial rescue of Upregulation
Mex3b	2	Partial rescue of Upregulation
Mex3d	2	Partial rescue of Upregulation
Mfap2	2	Partial rescue of Upregulation
Mfng	2	Partial rescue of Upregulation
Mfsd11	2	Partial rescue of Upregulation
Miat	2	Partial rescue of Upregulation
Midn	2	Partial rescue of Upregulation
Mier2	2	Partial rescue of Upregulation
Miip	2	Partial rescue of Upregulation
Mindy1	2	Partial rescue of Upregulation
Mink1	2	Partial rescue of Upregulation
Mir124a.1hg	2	Partial rescue of Upregulation
Mir1905	2	Partial rescue of Upregulation
Mir3078	2	Partial rescue of Upregulation
Mir5113	2	Partial rescue of Upregulation
Mir5121	2	Partial rescue of Upregulation
Mir5125	2	Partial rescue of Upregulation
Mir6418	2	Partial rescue of Upregulation
Mir6537	2	Partial rescue of Upregulation
Mir8094	2	Partial rescue of Upregulation
Mirg	2	Partial rescue of Upregulation
Mknk2	2	Partial rescue of Upregulation
Mllt1	2	Partial rescue of Upregulation
Mllt6	2	Partial rescue of Upregulation
Mlst8	2	Partial rescue of Upregulation
Mmp14	2	Partial rescue of Upregulation
Mmp9	2	Partial rescue of Upregulation
Mmrn1	2	Partial rescue of Upregulation
Mmrn2	2	Partial rescue of Upregulation
Mn1	2	Partial rescue of Upregulation
Mnt	2	Partial rescue of Upregulation
Mon1a	2	Partial rescue of Upregulation
Mpg	2	Partial rescue of Upregulation
Mpnd	2	Partial rescue of Upregulation
Mroh2a	2	Partial rescue of Upregulation
Mrps34	2	Partial rescue of Upregulation
Msh2	2	Partial rescue of Upregulation
Msi1	2	Partial rescue of Upregulation
Msl1	2	Partial rescue of Upregulation
mt.Tl2	2	Partial rescue of Upregulation
Mta1	2	Partial rescue of Upregulation
Mta2	2	Partial rescue of Upregulation
Mtcl1	2	Partial rescue of Upregulation
Mtfr1	2	Partial rescue of Upregulation
Mthfr	2	Partial rescue of Upregulation
Mthfsd	2	Partial rescue of Upregulation
Mtus1	2	Partial rescue of Upregulation
Mxi1	2	Partial rescue of Upregulation
Mycl	2	Partial rescue of Upregulation
Myh9	2	Partial rescue of Upregulation
Myo18a	2	Partial rescue of Upregulation
Myo1h	2	Partial rescue of Upregulation
Mypop	2	Partial rescue of Upregulation
Myt1	2	Partial rescue of Upregulation
N4bp1	2	Partial rescue of Upregulation
Naa80	2	Partial rescue of Upregulation
Nacad	2	Partial rescue of Upregulation
Nadk	2	Partial rescue of Upregulation
Natd1	2	Partial rescue of Upregulation
Nbeal2	2	Partial rescue of Upregulation
Ncapd2	2	Partial rescue of Upregulation
Ncbp1	2	Partial rescue of Upregulation
Nckap5l	2	Partial rescue of Upregulation
Ncoa5	2	Partial rescue of Upregulation
Ncor2	2	Partial rescue of Upregulation
Ncstn	2	Partial rescue of Upregulation
Ndst2	2	Partial rescue of Upregulation
Neb	2	Partial rescue of Upregulation
Nelfcd	2	Partial rescue of Upregulation
Nes	2	Partial rescue of Upregulation
Neurog2	2	Partial rescue of Upregulation
Nfatc4	2	Partial rescue of Upregulation
Nhlh1	2	Partial rescue of Upregulation
Nhlh2	2	Partial rescue of Upregulation
Nhsl1	2	Partial rescue of Upregulation
Nkd1	2	Partial rescue of Upregulation
Nkiras2	2	Partial rescue of Upregulation
Nkx2.1	2	Partial rescue of Upregulation
Nkx2.3	2	Partial rescue of Upregulation
Nkx6.1	2	Partial rescue of Upregulation
Nlgn2	2	Partial rescue of Upregulation
Nlrp5.ps	2	Partial rescue of Upregulation
Nme3	2	Partial rescue of Upregulation
Nmral1	2	Partial rescue of Upregulation
Nnat	2	Partial rescue of Upregulation
Noc2l	2	Partial rescue of Upregulation
Nolc1	2	Partial rescue of Upregulation
Nop53	2	Partial rescue of Upregulation
Notch1	2	Partial rescue of Upregulation
Npc2	2	Partial rescue of Upregulation
Npdc1	2	Partial rescue of Upregulation
Npepl1	2	Partial rescue of Upregulation
Npepps	2	Partial rescue of Upregulation
Nr1h2	2	Partial rescue of Upregulation
Nr2e1	2	Partial rescue of Upregulation
Nrf1	2	Partial rescue of Upregulation
Nrip2	2	Partial rescue of Upregulation
Nrm	2	Partial rescue of Upregulation
Nsun5	2	Partial rescue of Upregulation
Nt5dc2	2	Partial rescue of Upregulation
Ntn1	2	Partial rescue of Upregulation
Nuak2	2	Partial rescue of Upregulation
Nudt17	2	Partial rescue of Upregulation
Numa1	2	Partial rescue of Upregulation
Numbl	2	Partial rescue of Upregulation
Nup188	2	Partial rescue of Upregulation
Nup93	2	Partial rescue of Upregulation
Nxf1	2	Partial rescue of Upregulation
Nyap1	2	Partial rescue of Upregulation
Nynrin	2	Partial rescue of Upregulation
Oard1	2	Partial rescue of Upregulation
Oaz1	2	Partial rescue of Upregulation
Ogfr	2	Partial rescue of Upregulation
Onecut3	2	Partial rescue of Upregulation
Os9	2	Partial rescue of Upregulation
Osbpl5	2	Partial rescue of Upregulation
Osbpl9	2	Partial rescue of Upregulation
Otp	2	Partial rescue of Upregulation
Otx1	2	Partial rescue of Upregulation
P3h1	2	Partial rescue of Upregulation
P3h3	2	Partial rescue of Upregulation
Pabpn1	2	Partial rescue of Upregulation
Pan2	2	Partial rescue of Upregulation
Pank4	2	Partial rescue of Upregulation
Paqr6	2	Partial rescue of Upregulation
Pard6b	2	Partial rescue of Upregulation
Patz1	2	Partial rescue of Upregulation
Pax7	2	Partial rescue of Upregulation
Pbx2	2	Partial rescue of Upregulation
Pbx4	2	Partial rescue of Upregulation
Pcbp4	2	Partial rescue of Upregulation
Pcdh12	2	Partial rescue of Upregulation
Pcgf2	2	Partial rescue of Upregulation
Pcif1	2	Partial rescue of Upregulation
Pcnt	2	Partial rescue of Upregulation
Pcnx3	2	Partial rescue of Upregulation
Pdgfrb	2	Partial rescue of Upregulation
Pdlim7	2	Partial rescue of Upregulation
Pear1	2	Partial rescue of Upregulation
Peg13	2	Partial rescue of Upregulation
Per1	2	Partial rescue of Upregulation
Pex26	2	Partial rescue of Upregulation
Pex5	2	Partial rescue of Upregulation
Pex6	2	Partial rescue of Upregulation
Pgls	2	Partial rescue of Upregulation
Phactr4	2	Partial rescue of Upregulation
Phc1	2	Partial rescue of Upregulation
Phc2	2	Partial rescue of Upregulation
Pheta1	2	Partial rescue of Upregulation
Phf1	2	Partial rescue of Upregulation
Phf12	2	Partial rescue of Upregulation
Phf2	2	Partial rescue of Upregulation
Phf21a	2	Partial rescue of Upregulation
Phf21b	2	Partial rescue of Upregulation
Phf23	2	Partial rescue of Upregulation
Phldb1	2	Partial rescue of Upregulation
Phrf1	2	Partial rescue of Upregulation
Pias4	2	Partial rescue of Upregulation
Pick1	2	Partial rescue of Upregulation
Pigo	2	Partial rescue of Upregulation
Pik3cd	2	Partial rescue of Upregulation
Pimreg	2	Partial rescue of Upregulation
Pisd.ps1	2	Partial rescue of Upregulation
Pitx2	2	Partial rescue of Upregulation
Pkdcc	2	Partial rescue of Upregulation
Pla2g4b	2	Partial rescue of Upregulation
Pla2g6	2	Partial rescue of Upregulation
Plcd1	2	Partial rescue of Upregulation
Plcg1	2	Partial rescue of Upregulation
Plekhg2	2	Partial rescue of Upregulation
Plekhm1	2	Partial rescue of Upregulation
Plk1	2	Partial rescue of Upregulation
Plod3	2	Partial rescue of Upregulation
Plppr3	2	Partial rescue of Upregulation
Plxnb1	2	Partial rescue of Upregulation
Plxnb2	2	Partial rescue of Upregulation
Pmfbp1	2	Partial rescue of Upregulation
Pnkp	2	Partial rescue of Upregulation
Pnmal2	2	Partial rescue of Upregulation
Pnn	2	Partial rescue of Upregulation
Pnrc1	2	Partial rescue of Upregulation
Podxl	2	Partial rescue of Upregulation
Podxl2	2	Partial rescue of Upregulation
Pold1	2	Partial rescue of Upregulation
Poldip2	2	Partial rescue of Upregulation
Polr1c	2	Partial rescue of Upregulation
Polr2a	2	Partial rescue of Upregulation
Polr3gl	2	Partial rescue of Upregulation
Por	2	Partial rescue of Upregulation
Porcn	2	Partial rescue of Upregulation
Pou2f2	2	Partial rescue of Upregulation
Pou6f1	2	Partial rescue of Upregulation
Ppan	2	Partial rescue of Upregulation
Ppdpf	2	Partial rescue of Upregulation
Ppm1b	2	Partial rescue of Upregulation
Ppm1g	2	Partial rescue of Upregulation
Ppox	2	Partial rescue of Upregulation
Ppp1r18	2	Partial rescue of Upregulation
Ppp2r3d	2	Partial rescue of Upregulation
Ppp4r1	2	Partial rescue of Upregulation
Ppp6r1	2	Partial rescue of Upregulation
Ppp6r2	2	Partial rescue of Upregulation
Ppt2	2	Partial rescue of Upregulation
Prag1	2	Partial rescue of Upregulation
Prdm13	2	Partial rescue of Upregulation
Prdm16	2	Partial rescue of Upregulation
Prdm8	2	Partial rescue of Upregulation
Prdx2	2	Partial rescue of Upregulation
Prkcsh	2	Partial rescue of Upregulation
Prkd2	2	Partial rescue of Upregulation
Prmt1	2	Partial rescue of Upregulation
Prom1	2	Partial rescue of Upregulation
Proser1	2	Partial rescue of Upregulation
Proser3	2	Partial rescue of Upregulation
Prox2os	2	Partial rescue of Upregulation
Prpf18	2	Partial rescue of Upregulation
Prpf40b	2	Partial rescue of Upregulation
Prr12	2	Partial rescue of Upregulation
Prr14	2	Partial rescue of Upregulation
Prr22	2	Partial rescue of Upregulation
Prr36	2	Partial rescue of Upregulation
Prrc2a	2	Partial rescue of Upregulation
Prrt1	2	Partial rescue of Upregulation
Psd2	2	Partial rescue of Upregulation
Psmc4	2	Partial rescue of Upregulation
Psmd4	2	Partial rescue of Upregulation
Ptbp1	2	Partial rescue of Upregulation
Ptch2	2	Partial rescue of Upregulation
Ptk7	2	Partial rescue of Upregulation
Ptov1	2	Partial rescue of Upregulation
Ptpn1	2	Partial rescue of Upregulation
Ptpn23	2	Partial rescue of Upregulation
Ptprs	2	Partial rescue of Upregulation
Puf60	2	Partial rescue of Upregulation
Pum1	2	Partial rescue of Upregulation
Pxn	2	Partial rescue of Upregulation
Pygo2	2	Partial rescue of Upregulation
R3hdm4	2	Partial rescue of Upregulation
Rab11fip3	2	Partial rescue of Upregulation
Rab1b	2	Partial rescue of Upregulation
Rab24	2	Partial rescue of Upregulation
Rab33a	2	Partial rescue of Upregulation
Rab34	2	Partial rescue of Upregulation
Rack1	2	Partial rescue of Upregulation
Rad51d	2	Partial rescue of Upregulation
Raf1	2	Partial rescue of Upregulation
Rai1	2	Partial rescue of Upregulation
Rai14	2	Partial rescue of Upregulation
Ranbp10	2	Partial rescue of Upregulation
Ranbp3	2	Partial rescue of Upregulation
Rapgef1	2	Partial rescue of Upregulation
Raver1	2	Partial rescue of Upregulation
Rbck1	2	Partial rescue of Upregulation
Rbm10	2	Partial rescue of Upregulation
Rbmx	2	Partial rescue of Upregulation
Rbp1	2	Partial rescue of Upregulation
Rbpj	2	Partial rescue of Upregulation
Rcbtb1	2	Partial rescue of Upregulation
Rcc2	2	Partial rescue of Upregulation
Rcor2	2	Partial rescue of Upregulation
Reep4	2	Partial rescue of Upregulation
Rere	2	Partial rescue of Upregulation
Retreg2	2	Partial rescue of Upregulation
Rexo1	2	Partial rescue of Upregulation
Rfc3	2	Partial rescue of Upregulation
Rfx1	2	Partial rescue of Upregulation
Rgl2	2	Partial rescue of Upregulation
Rgs12	2	Partial rescue of Upregulation
Rgs16	2	Partial rescue of Upregulation
Rgs8	2	Partial rescue of Upregulation
Rhbdd3	2	Partial rescue of Upregulation
Rhbdl3	2	Partial rescue of Upregulation
Rhno1	2	Partial rescue of Upregulation
Rhpn1	2	Partial rescue of Upregulation
Rnf111	2	Partial rescue of Upregulation
Rnf114	2	Partial rescue of Upregulation
Rnf122	2	Partial rescue of Upregulation
Rnf123	2	Partial rescue of Upregulation
Rnf165	2	Partial rescue of Upregulation
Rnf166	2	Partial rescue of Upregulation
Rnf182	2	Partial rescue of Upregulation
Rnf207	2	Partial rescue of Upregulation
Rnf220	2	Partial rescue of Upregulation
Rnf24	2	Partial rescue of Upregulation
Rnf31	2	Partial rescue of Upregulation
Rnf44	2	Partial rescue of Upregulation
Rnpepl1	2	Partial rescue of Upregulation
Robo3	2	Partial rescue of Upregulation
Rogdi	2	Partial rescue of Upregulation
Rpap1	2	Partial rescue of Upregulation
Rpgrip1	2	Partial rescue of Upregulation
Rpl7	2	Partial rescue of Upregulation
Rps19	2	Partial rescue of Upregulation
Rps21	2	Partial rescue of Upregulation
Rrm2	2	Partial rescue of Upregulation
Rspo3	2	Partial rescue of Upregulation
Rsrp1	2	Partial rescue of Upregulation
Rtf1	2	Partial rescue of Upregulation
Rtl5	2	Partial rescue of Upregulation
Ruvbl2	2	Partial rescue of Upregulation
Safb	2	Partial rescue of Upregulation
Safb2	2	Partial rescue of Upregulation
Sall1	2	Partial rescue of Upregulation
Sall2	2	Partial rescue of Upregulation
Samd1	2	Partial rescue of Upregulation
Samd10	2	Partial rescue of Upregulation
Samd14	2	Partial rescue of Upregulation
Samd4b	2	Partial rescue of Upregulation
Sarm1	2	Partial rescue of Upregulation
Sart1	2	Partial rescue of Upregulation
Sart3	2	Partial rescue of Upregulation
Sbk1	2	Partial rescue of Upregulation
Scaf1	2	Partial rescue of Upregulation
Scand1	2	Partial rescue of Upregulation
Scrib	2	Partial rescue of Upregulation
Scrt1	2	Partial rescue of Upregulation
Scrt2	2	Partial rescue of Upregulation
Sctr	2	Partial rescue of Upregulation
Scube3	2	Partial rescue of Upregulation
Sec31a	2	Partial rescue of Upregulation
Selenon	2	Partial rescue of Upregulation
Sema3f	2	Partial rescue of Upregulation
Sema4a	2	Partial rescue of Upregulation
Sema4c	2	Partial rescue of Upregulation
Sema4g	2	Partial rescue of Upregulation
Sema5b	2	Partial rescue of Upregulation
Sema6c	2	Partial rescue of Upregulation
Serinc2	2	Partial rescue of Upregulation
Sertad4	2	Partial rescue of Upregulation
Setd1a	2	Partial rescue of Upregulation
Setd1b	2	Partial rescue of Upregulation
Sf3a1	2	Partial rescue of Upregulation
Sf3b2	2	Partial rescue of Upregulation
Sgpl1	2	Partial rescue of Upregulation
Sgsm1	2	Partial rescue of Upregulation
Sh2b1	2	Partial rescue of Upregulation
Sh2b2	2	Partial rescue of Upregulation
Sh2d3c	2	Partial rescue of Upregulation
Sh3bp2	2	Partial rescue of Upregulation
Sh3gl1	2	Partial rescue of Upregulation
Sh3glb2	2	Partial rescue of Upregulation
Sh3pxd2b	2	Partial rescue of Upregulation
Shd	2	Partial rescue of Upregulation
Shkbp1	2	Partial rescue of Upregulation
Shmt2	2	Partial rescue of Upregulation
Siglec1	2	Partial rescue of Upregulation
Sin3a	2	Partial rescue of Upregulation
Sinhcaf	2	Partial rescue of Upregulation
Sirt6	2	Partial rescue of Upregulation
Sirt7	2	Partial rescue of Upregulation
Siva1	2	Partial rescue of Upregulation
Six3	2	Partial rescue of Upregulation
Six3os1	2	Partial rescue of Upregulation
Ska2	2	Partial rescue of Upregulation
Skida1	2	Partial rescue of Upregulation
Skiv2l	2	Partial rescue of Upregulation
Slc25a42	2	Partial rescue of Upregulation
Slc27a1	2	Partial rescue of Upregulation
Slc27a3	2	Partial rescue of Upregulation
Slc2a8	2	Partial rescue of Upregulation
Slc30a3	2	Partial rescue of Upregulation
Slc43a2	2	Partial rescue of Upregulation
Slc44a2	2	Partial rescue of Upregulation
Slc6a12	2	Partial rescue of Upregulation
Slc6a8	2	Partial rescue of Upregulation
Slc7a6	2	Partial rescue of Upregulation
Sltm	2	Partial rescue of Upregulation
Smarca4	2	Partial rescue of Upregulation
Smarcc1	2	Partial rescue of Upregulation
Smarcc2	2	Partial rescue of Upregulation
Smarcd1	2	Partial rescue of Upregulation
Smarcd3	2	Partial rescue of Upregulation
Smo	2	Partial rescue of Upregulation
Smurf1	2	Partial rescue of Upregulation
Snrnp40	2	Partial rescue of Upregulation
Snrnp70	2	Partial rescue of Upregulation
Snrpa	2	Partial rescue of Upregulation
Snrpb	2	Partial rescue of Upregulation
Snrpg	2	Partial rescue of Upregulation
Socs3	2	Partial rescue of Upregulation
Sox1	2	Partial rescue of Upregulation
Sox11	2	Partial rescue of Upregulation
Sox12	2	Partial rescue of Upregulation
Sox14	2	Partial rescue of Upregulation
Sox1ot	2	Partial rescue of Upregulation
Sox2	2	Partial rescue of Upregulation
Sox21	2	Partial rescue of Upregulation
Sox3	2	Partial rescue of Upregulation
Sp9	2	Partial rescue of Upregulation
Spata13	2	Partial rescue of Upregulation
Spats2	2	Partial rescue of Upregulation
Spef1	2	Partial rescue of Upregulation
Spen	2	Partial rescue of Upregulation
Spindoc	2	Partial rescue of Upregulation
Spire2	2	Partial rescue of Upregulation
Sptbn5	2	Partial rescue of Upregulation
Src	2	Partial rescue of Upregulation
Srcap	2	Partial rescue of Upregulation
Srebf2	2	Partial rescue of Upregulation
Srprb	2	Partial rescue of Upregulation
Srrm2	2	Partial rescue of Upregulation
Srrm3	2	Partial rescue of Upregulation
Srrm4	2	Partial rescue of Upregulation
Srrt	2	Partial rescue of Upregulation
Srsf4	2	Partial rescue of Upregulation
Srsf5	2	Partial rescue of Upregulation
Ssbp3	2	Partial rescue of Upregulation
St6gal1	2	Partial rescue of Upregulation
St7	2	Partial rescue of Upregulation
Stard3	2	Partial rescue of Upregulation
Stat2	2	Partial rescue of Upregulation
Stat5b	2	Partial rescue of Upregulation
Stk36	2	Partial rescue of Upregulation
Stk38	2	Partial rescue of Upregulation
Stk40	2	Partial rescue of Upregulation
Stra6	2	Partial rescue of Upregulation
Strip1	2	Partial rescue of Upregulation
Strn4	2	Partial rescue of Upregulation
Stub1	2	Partial rescue of Upregulation
Suds3	2	Partial rescue of Upregulation
Sufu	2	Partial rescue of Upregulation
Sulf1	2	Partial rescue of Upregulation
Sult2b1	2	Partial rescue of Upregulation
Sun2	2	Partial rescue of Upregulation
Svbp	2	Partial rescue of Upregulation
Sympk	2	Partial rescue of Upregulation
Tacc2	2	Partial rescue of Upregulation
Tacc3	2	Partial rescue of Upregulation
Taf11	2	Partial rescue of Upregulation
Taf4	2	Partial rescue of Upregulation
Taf6	2	Partial rescue of Upregulation
Tal1	2	Partial rescue of Upregulation
Tal2	2	Partial rescue of Upregulation
Taok2	2	Partial rescue of Upregulation
Tapbp	2	Partial rescue of Upregulation
Tbc1d9b	2	Partial rescue of Upregulation
Tbcc	2	Partial rescue of Upregulation
Tbkbp1	2	Partial rescue of Upregulation
Tbl3	2	Partial rescue of Upregulation
Tcf3	2	Partial rescue of Upregulation
Tcf7l2	2	Partial rescue of Upregulation
Tcof1	2	Partial rescue of Upregulation
Tcp11	2	Partial rescue of Upregulation
Tctn1	2	Partial rescue of Upregulation
Tdg	2	Partial rescue of Upregulation
Tead2	2	Partial rescue of Upregulation
Tead3	2	Partial rescue of Upregulation
Tent4a	2	Partial rescue of Upregulation
Tfap2b	2	Partial rescue of Upregulation
Tfcp2	2	Partial rescue of Upregulation
Tgfbr3l	2	Partial rescue of Upregulation
Tgif2	2	Partial rescue of Upregulation
Thbs4	2	Partial rescue of Upregulation
Thoc5	2	Partial rescue of Upregulation
Tigd3	2	Partial rescue of Upregulation
Tjap1	2	Partial rescue of Upregulation
Tkfc	2	Partial rescue of Upregulation
Tle2	2	Partial rescue of Upregulation
Tle3	2	Partial rescue of Upregulation
Tm7sf2	2	Partial rescue of Upregulation
Tmed4	2	Partial rescue of Upregulation
Tmem121b	2	Partial rescue of Upregulation
Tmem136	2	Partial rescue of Upregulation
Tmem145	2	Partial rescue of Upregulation
Tmem150b	2	Partial rescue of Upregulation
Tmem198	2	Partial rescue of Upregulation
Tmem201	2	Partial rescue of Upregulation
Tmem223	2	Partial rescue of Upregulation
Tmem259	2	Partial rescue of Upregulation
Tmem39b	2	Partial rescue of Upregulation
Tmem44	2	Partial rescue of Upregulation
Tmem63b	2	Partial rescue of Upregulation
Tmem86b	2	Partial rescue of Upregulation
Tmem8b	2	Partial rescue of Upregulation
Tmem94	2	Partial rescue of Upregulation
Tnk2	2	Partial rescue of Upregulation
Tnn	2	Partial rescue of Upregulation
Tnrc18	2	Partial rescue of Upregulation
Top1	2	Partial rescue of Upregulation
Tpra1	2	Partial rescue of Upregulation
Traf3	2	Partial rescue of Upregulation
Traf4	2	Partial rescue of Upregulation
Traf7	2	Partial rescue of Upregulation
Trafd1	2	Partial rescue of Upregulation
Trerf1	2	Partial rescue of Upregulation
Trim28	2	Partial rescue of Upregulation
Trim39	2	Partial rescue of Upregulation
Trim8	2	Partial rescue of Upregulation
Trip6	2	Partial rescue of Upregulation
Trir	2	Partial rescue of Upregulation
Trmt112	2	Partial rescue of Upregulation
Trmt1l	2	Partial rescue of Upregulation
Trmt2a	2	Partial rescue of Upregulation
Trp53	2	Partial rescue of Upregulation
Trp53bp2	2	Partial rescue of Upregulation
Trp53i11	2	Partial rescue of Upregulation
Tspan18	2	Partial rescue of Upregulation
Tspoap1	2	Partial rescue of Upregulation
Tspyl2	2	Partial rescue of Upregulation
Ttc5	2	Partial rescue of Upregulation
Ttf2	2	Partial rescue of Upregulation
Ttyh3	2	Partial rescue of Upregulation
Tub	2	Partial rescue of Upregulation
Tuba1c	2	Partial rescue of Upregulation
Txlna	2	Partial rescue of Upregulation
Txnrd1	2	Partial rescue of Upregulation
Tyk2	2	Partial rescue of Upregulation
U2af2	2	Partial rescue of Upregulation
Ubald2	2	Partial rescue of Upregulation
Ubap2l	2	Partial rescue of Upregulation
Ubb	2	Partial rescue of Upregulation
Ube2g2	2	Partial rescue of Upregulation
Ube2q1	2	Partial rescue of Upregulation
Ube2r2	2	Partial rescue of Upregulation
Ube3b	2	Partial rescue of Upregulation
Ube4b	2	Partial rescue of Upregulation
Ubp1	2	Partial rescue of Upregulation
Ubtf	2	Partial rescue of Upregulation
Uckl1	2	Partial rescue of Upregulation
Ulk1	2	Partial rescue of Upregulation
Unc119b	2	Partial rescue of Upregulation
Uncx	2	Partial rescue of Upregulation
Unk	2	Partial rescue of Upregulation
Upf1	2	Partial rescue of Upregulation
Usf1	2	Partial rescue of Upregulation
Usf2	2	Partial rescue of Upregulation
Usp19	2	Partial rescue of Upregulation
Usp21	2	Partial rescue of Upregulation
Usp49	2	Partial rescue of Upregulation
Vangl2	2	Partial rescue of Upregulation
Vash2	2	Partial rescue of Upregulation
Vmn1r90	2	Partial rescue of Upregulation
Vps37b	2	Partial rescue of Upregulation
Vps37d	2	Partial rescue of Upregulation
Vps51	2	Partial rescue of Upregulation
Vps72	2	Partial rescue of Upregulation
Vps9d1	2	Partial rescue of Upregulation
Wbp1	2	Partial rescue of Upregulation
Wbp1l	2	Partial rescue of Upregulation
Wdr90	2	Partial rescue of Upregulation
Wdtc1	2	Partial rescue of Upregulation
Wipf2	2	Partial rescue of Upregulation
Wnt7a	2	Partial rescue of Upregulation
Wrap73	2	Partial rescue of Upregulation
Wsb1	2	Partial rescue of Upregulation
Wtip	2	Partial rescue of Upregulation
X0610009E02Rik	2	Partial rescue of Upregulation
X1110038B12Rik	2	Partial rescue of Upregulation
X1600029O15Rik	2	Partial rescue of Upregulation
X1700028E10Rik	2	Partial rescue of Upregulation
X1700084C06Rik	2	Partial rescue of Upregulation
X2410002F23Rik	2	Partial rescue of Upregulation
X2410018L13Rik	2	Partial rescue of Upregulation
X2600006K01Rik	2	Partial rescue of Upregulation
X2600014E21Rik	2	Partial rescue of Upregulation
X2700038G22Rik	2	Partial rescue of Upregulation
X2700081O15Rik	2	Partial rescue of Upregulation
X2810410L24Rik	2	Partial rescue of Upregulation
X4930516B21Rik	2	Partial rescue of Upregulation
X4930538E20Rik	2	Partial rescue of Upregulation
X4931428F04Rik	2	Partial rescue of Upregulation
X4932422M17Rik	2	Partial rescue of Upregulation
X4933439C10Rik	2	Partial rescue of Upregulation
X5031425E22Rik	2	Partial rescue of Upregulation
X5430405H02Rik	2	Partial rescue of Upregulation
X5730507C01Rik	2	Partial rescue of Upregulation
X6430550D23Rik	2	Partial rescue of Upregulation
X9430015G10Rik	2	Partial rescue of Upregulation
X9430064I24Rik	2	Partial rescue of Upregulation
X9430092D12Rik	2	Partial rescue of Upregulation
X9530082P21Rik	2	Partial rescue of Upregulation
Xpo5	2	Partial rescue of Upregulation
Xrcc1	2	Partial rescue of Upregulation
Xrcc3	2	Partial rescue of Upregulation
Yeats4	2	Partial rescue of Upregulation
Ypel1	2	Partial rescue of Upregulation
Ypel3	2	Partial rescue of Upregulation
Ypel4	2	Partial rescue of Upregulation
Zbed3	2	Partial rescue of Upregulation
Zbtb12	2	Partial rescue of Upregulation
Zbtb39	2	Partial rescue of Upregulation
Zbtb45	2	Partial rescue of Upregulation
Zbtb5	2	Partial rescue of Upregulation
Zbtb7a	2	Partial rescue of Upregulation
Zbtb8a	2	Partial rescue of Upregulation
Zc3h4	2	Partial rescue of Upregulation
Zc3h7b	2	Partial rescue of Upregulation
Zc3hav1l	2	Partial rescue of Upregulation
Zc4h2	2	Partial rescue of Upregulation
Zcchc14	2	Partial rescue of Upregulation
Zcchc3	2	Partial rescue of Upregulation
Zfas1	2	Partial rescue of Upregulation
Zfhx2	2	Partial rescue of Upregulation
Zfhx3	2	Partial rescue of Upregulation
Zfp12	2	Partial rescue of Upregulation
Zfp217	2	Partial rescue of Upregulation
Zfp219	2	Partial rescue of Upregulation
Zfp276	2	Partial rescue of Upregulation
Zfp319	2	Partial rescue of Upregulation
Zfp335	2	Partial rescue of Upregulation
Zfp358	2	Partial rescue of Upregulation
Zfp362	2	Partial rescue of Upregulation
Zfp384	2	Partial rescue of Upregulation
Zfp385a	2	Partial rescue of Upregulation
Zfp408	2	Partial rescue of Upregulation
Zfp414	2	Partial rescue of Upregulation
Zfp428	2	Partial rescue of Upregulation
Zfp503	2	Partial rescue of Upregulation
Zfp512b	2	Partial rescue of Upregulation
Zfp513	2	Partial rescue of Upregulation
Zfp516	2	Partial rescue of Upregulation
Zfp523	2	Partial rescue of Upregulation
Zfp553	2	Partial rescue of Upregulation
Zfp57	2	Partial rescue of Upregulation
Zfp579	2	Partial rescue of Upregulation
Zfp598	2	Partial rescue of Upregulation
Zfp608	2	Partial rescue of Upregulation
Zfp609	2	Partial rescue of Upregulation
Zfp628	2	Partial rescue of Upregulation
Zfp629	2	Partial rescue of Upregulation
Zfp653	2	Partial rescue of Upregulation
Zfp663	2	Partial rescue of Upregulation
Zfp664	2	Partial rescue of Upregulation
Zfp710	2	Partial rescue of Upregulation
Zfp740	2	Partial rescue of Upregulation
Zfp771	2	Partial rescue of Upregulation
Zfp773	2	Partial rescue of Upregulation
Zfp811	2	Partial rescue of Upregulation
Zfp821	2	Partial rescue of Upregulation
Zfp991	2	Partial rescue of Upregulation
Zfr2	2	Partial rescue of Upregulation
Zfyve1	2	Partial rescue of Upregulation
Zgpat	2	Partial rescue of Upregulation
Zik1	2	Partial rescue of Upregulation
Zmiz2	2	Partial rescue of Upregulation
Zmynd8	2	Partial rescue of Upregulation
Znrf1	2	Partial rescue of Upregulation
Zscan2	2	Partial rescue of Upregulation
Zscan21	2	Partial rescue of Upregulation
Zswim4	2	Partial rescue of Upregulation
Zswim5	2	Partial rescue of Upregulation
Zswim8	2	Partial rescue of Upregulation
Acrbp	3	No rescue of Upregulation
Actl6a	3	No rescue of Upregulation
Atf4	3	No rescue of Upregulation
Atf5	3	No rescue of Upregulation
Atp6v1g1	3	No rescue of Upregulation
Btg2	3	No rescue of Upregulation
Bub3	3	No rescue of Upregulation
C130021I20Rik	3	No rescue of Upregulation
Cdkn1b	3	No rescue of Upregulation
Chchd2	3	No rescue of Upregulation
Cnpy1	3	No rescue of Upregulation
Col11a2	3	No rescue of Upregulation
Cxxc5	3	No rescue of Upregulation
Ebf1	3	No rescue of Upregulation
Elf4	3	No rescue of Upregulation
Emilin1	3	No rescue of Upregulation
En2	3	No rescue of Upregulation
Epc1	3	No rescue of Upregulation
Fam227a	3	No rescue of Upregulation
Fbln2	3	No rescue of Upregulation
Fstl1	3	No rescue of Upregulation
Gemin8	3	No rescue of Upregulation
Gm12940	3	No rescue of Upregulation
Gm23134	3	No rescue of Upregulation
Gm27597	3	No rescue of Upregulation
Gm29260	3	No rescue of Upregulation
Gm42970	3	No rescue of Upregulation
Gm44313	3	No rescue of Upregulation
Gm5415	3	No rescue of Upregulation
Gm9839	3	No rescue of Upregulation
Gpc3	3	No rescue of Upregulation
Grb10	3	No rescue of Upregulation
H2afv	3	No rescue of Upregulation
H2afz	3	No rescue of Upregulation
Hdgf	3	No rescue of Upregulation
Hist3h2a	3	No rescue of Upregulation
Ist1	3	No rescue of Upregulation
Kdm3a	3	No rescue of Upregulation
Lrp2	3	No rescue of Upregulation
Mrc2	3	No rescue of Upregulation
Nfia	3	No rescue of Upregulation
Nfib	3	No rescue of Upregulation
Nxph4	3	No rescue of Upregulation
Otx2	3	No rescue of Upregulation
P4ha1	3	No rescue of Upregulation
Peg12	3	No rescue of Upregulation
Pipox	3	No rescue of Upregulation
Plagl2	3	No rescue of Upregulation
Pou4f1	3	No rescue of Upregulation
Pou4f2	3	No rescue of Upregulation
Ppp1cc	3	No rescue of Upregulation
Ppp1r14b	3	No rescue of Upregulation
Prdm12	3	No rescue of Upregulation
Rbm3	3	No rescue of Upregulation
Rpl18a	3	No rescue of Upregulation
Rpl6	3	No rescue of Upregulation
Rpl7a	3	No rescue of Upregulation
Rpl8	3	No rescue of Upregulation
Rps10	3	No rescue of Upregulation
Rps13	3	No rescue of Upregulation
Rps9	3	No rescue of Upregulation
Sap30	3	No rescue of Upregulation
Six2	3	No rescue of Upregulation
Slc14a2	3	No rescue of Upregulation
Slc2a1	3	No rescue of Upregulation
Smarce1	3	No rescue of Upregulation
Snx1	3	No rescue of Upregulation
Srsf6	3	No rescue of Upregulation
Ss18	3	No rescue of Upregulation
Stra6l	3	No rescue of Upregulation
Supt20	3	No rescue of Upregulation
Tfap2a	3	No rescue of Upregulation
Tpt1	3	No rescue of Upregulation
Tra2a	3	No rescue of Upregulation
Txnip	3	No rescue of Upregulation
Uaca	3	No rescue of Upregulation
Unc5b	3	No rescue of Upregulation
Vezf1	3	No rescue of Upregulation
X1700030C10Rik	3	No rescue of Upregulation
Zfp131	3	No rescue of Upregulation
Adgrg6	4	Complete rescue of Downregulation
Col11a1	4	Complete rescue of Downregulation
Creb1	4	Complete rescue of Downregulation
Erbb4	4	Complete rescue of Downregulation
Gm14048	4	Complete rescue of Downregulation
Gm15270	4	Complete rescue of Downregulation
Gm42851	4	Complete rescue of Downregulation
Gm48265	4	Complete rescue of Downregulation
Hspa5	4	Complete rescue of Downregulation
Itga1	4	Complete rescue of Downregulation
Klf12	4	Complete rescue of Downregulation
mt.Tp	4	Complete rescue of Downregulation
Pdk1	4	Complete rescue of Downregulation
Piezo2	4	Complete rescue of Downregulation
Ptprg	4	Complete rescue of Downregulation
Rps6ka3	4	Complete rescue of Downregulation
Stag2	4	Complete rescue of Downregulation
Unc5d	4	Complete rescue of Downregulation
A230056P14Rik	5	Partial rescue of Downregulation
A230077H06Rik	5	Partial rescue of Downregulation
A730085K08Rik	5	Partial rescue of Downregulation
A830018L16Rik	5	Partial rescue of Downregulation
A930005N03Rik	5	Partial rescue of Downregulation
A930012L18Rik	5	Partial rescue of Downregulation
A930017M01Rik	5	Partial rescue of Downregulation
Aak1	5	Partial rescue of Downregulation
Abat	5	Partial rescue of Downregulation
Abca1	5	Partial rescue of Downregulation
Abca5	5	Partial rescue of Downregulation
Abca8b	5	Partial rescue of Downregulation
Abca9	5	Partial rescue of Downregulation
Abcb7	5	Partial rescue of Downregulation
Abcc1	5	Partial rescue of Downregulation
Abcc3	5	Partial rescue of Downregulation
Abcc9	5	Partial rescue of Downregulation
Abhd4	5	Partial rescue of Downregulation
Abhd5	5	Partial rescue of Downregulation
Abl2	5	Partial rescue of Downregulation
Ablim1	5	Partial rescue of Downregulation
Ablim2	5	Partial rescue of Downregulation
AC107792.1	5	Partial rescue of Downregulation
AC113305.1	5	Partial rescue of Downregulation
Acaca	5	Partial rescue of Downregulation
Acot11	5	Partial rescue of Downregulation
Acsl1	5	Partial rescue of Downregulation
Acsl4	5	Partial rescue of Downregulation
Acvr2a	5	Partial rescue of Downregulation
Adam12	5	Partial rescue of Downregulation
Adamts12	5	Partial rescue of Downregulation
Adamts15	5	Partial rescue of Downregulation
Adamts2	5	Partial rescue of Downregulation
Adamts20	5	Partial rescue of Downregulation
Adamts3	5	Partial rescue of Downregulation
Adamts6	5	Partial rescue of Downregulation
Adamts9	5	Partial rescue of Downregulation
Adamtsl3	5	Partial rescue of Downregulation
Adarb1	5	Partial rescue of Downregulation
Adcy1	5	Partial rescue of Downregulation
Adcy2	5	Partial rescue of Downregulation
Adcy8	5	Partial rescue of Downregulation
Adcyap1	5	Partial rescue of Downregulation
Add3	5	Partial rescue of Downregulation
Adgrb3	5	Partial rescue of Downregulation
Adgrf5	5	Partial rescue of Downregulation
Adgrl3	5	Partial rescue of Downregulation
Adra1a	5	Partial rescue of Downregulation
Adra1b	5	Partial rescue of Downregulation
Adra2a	5	Partial rescue of Downregulation
Adss	5	Partial rescue of Downregulation
Afdn	5	Partial rescue of Downregulation
Aff2	5	Partial rescue of Downregulation
Agfg1	5	Partial rescue of Downregulation
Agl	5	Partial rescue of Downregulation
Ago2	5	Partial rescue of Downregulation
Agps	5	Partial rescue of Downregulation
Agtpbp1	5	Partial rescue of Downregulation
Ahnak2	5	Partial rescue of Downregulation
AI115009	5	Partial rescue of Downregulation
AI504432	5	Partial rescue of Downregulation
AI593442	5	Partial rescue of Downregulation
Ajap1	5	Partial rescue of Downregulation
Ak5	5	Partial rescue of Downregulation
Akap11	5	Partial rescue of Downregulation
Akap13	5	Partial rescue of Downregulation
Akap5	5	Partial rescue of Downregulation
Akap6	5	Partial rescue of Downregulation
Akap7	5	Partial rescue of Downregulation
Akt3	5	Partial rescue of Downregulation
Alcam	5	Partial rescue of Downregulation
Aldh1a1	5	Partial rescue of Downregulation
Aldh1a2	5	Partial rescue of Downregulation
Aldh1a7	5	Partial rescue of Downregulation
Aldh5a1	5	Partial rescue of Downregulation
Aldoc	5	Partial rescue of Downregulation
Alg10b	5	Partial rescue of Downregulation
Alkal2	5	Partial rescue of Downregulation
Amer1	5	Partial rescue of Downregulation
Amot	5	Partial rescue of Downregulation
Amph	5	Partial rescue of Downregulation
Angpt1	5	Partial rescue of Downregulation
Ank2	5	Partial rescue of Downregulation
Ankfy1	5	Partial rescue of Downregulation
Ankhd1	5	Partial rescue of Downregulation
Ankib1	5	Partial rescue of Downregulation
Ankrd13c	5	Partial rescue of Downregulation
Ankrd17	5	Partial rescue of Downregulation
Ankrd28	5	Partial rescue of Downregulation
Ankrd29	5	Partial rescue of Downregulation
Ankrd34b	5	Partial rescue of Downregulation
Ankrd34c	5	Partial rescue of Downregulation
Ankrd44	5	Partial rescue of Downregulation
Anks1b	5	Partial rescue of Downregulation
Ano5	5	Partial rescue of Downregulation
Anxa6	5	Partial rescue of Downregulation
Anxa7	5	Partial rescue of Downregulation
Aox1	5	Partial rescue of Downregulation
Ap1g1	5	Partial rescue of Downregulation
Ap1s2	5	Partial rescue of Downregulation
Apc	5	Partial rescue of Downregulation
Aplp2	5	Partial rescue of Downregulation
Apoe	5	Partial rescue of Downregulation
Appbp2	5	Partial rescue of Downregulation
Appl1	5	Partial rescue of Downregulation
Aqp4	5	Partial rescue of Downregulation
Arap2	5	Partial rescue of Downregulation
Arfgef1	5	Partial rescue of Downregulation
Arfgef2	5	Partial rescue of Downregulation
Arfgef3	5	Partial rescue of Downregulation
Arhgap20	5	Partial rescue of Downregulation
Arhgap20os	5	Partial rescue of Downregulation
Arhgap25	5	Partial rescue of Downregulation
Arhgap26	5	Partial rescue of Downregulation
Arhgap29	5	Partial rescue of Downregulation
[truncated: 1,838 more rows]

## Sheet: Table S9
Gene Symbol	Log2(Nipbl/WT)	Log2(Wapl/WT)	Log2(Double/WT)	DEG ID
[truncated: 4,082 more rows]

[truncated: 12 more sheets: Table S10, Table S11, Table S12, Table S13, Table S14, Table S15, Table S16, Table S17, Table S18, Table S19, Table S20, Table S21]
